# Supplementary material for: Identify novel therapeutic targets for type II diabetes and periodontitis: insights from single-cell analysis and Mendelian randomization analysis
Source: Front Endocrinol (Lausanne). 2024 Oct 31;15:1410537. doi: 10.3389/fendo.2024.1410537 (PMC11560462; doi:10.3389/fendo.2024.1410537)
Supplement: Supplementary file 1 [file Table1.xlsx]

## Sheet: Table S1
Table S1. Differentially expressed genes (DEGs) of classical monocytes and intermediate monocytes.
Classical monocytes	Intermediate monocytes
S100A9	HES4
S100A12	RHOC
S100A8	FCGR3A
VCAN	LST1
CD14	MTSS1
LYZ	CDKN1C
FOS	TCF7L2
CSF3R	CKB
MNDA	SMIM25
NCF1	CTSL
MS4A6A	SPN
IER2	SIGLEC10
EGR1	NAP1L1
MCL1	IFITM3
FOSB	LYPD2
AC020916.1	MS4A7
NFKBIA	C1QA
IER3	ABI3
CEBPD	RRAS
CCL3	CX3CR1
FCN1	CSF1R
KLF6	ZNF703
CD36	COTL1
CSTA	AIF1
NEAT1	HMOX1
CLEC4E	SERPINA1
IL1B	CTSC
AC020656.1	FCER1G
CXCL8	LYN
NAMPT	TNFRSF1B
RGS2	BATF3
DUSP1	WARS
ANXA1	INSIG1
ATP2B1-AS1	LRRC25
SGK1	FAM110A
GRN	MSN
ZFP36	PTPN6
CCL3L1	GCH1
BTG2	LILRB2
LGALS2	PLAGL2
TREM1	TIMP1
CCNL1	GPBAR1
NAIP	CEBPB
MEGF9	BCL2A1
ITGAM	SLC2A6
CREB5	UNC119
VIM	PECAM1
BLVRB	CSTB
SRGN	FTL
ASGR1	MBD2
MGST1	BID
NLRP3	SNX18
CYP1B1	MTPN
APLP2	SAT1
MYADM	PIK3AP1
PTPRE	ADGRE2
AHR	VASP
YBX3	MAPKAPK3
KCTD12	CAMK1
RBP7	VAMP5
S100A10	PILRA
SIRPA	MYO1G
CTSD	CFD
IL17RA	OAS1
CD93	LFNG
TNFAIP2	RABGAP1L
PTAFR	AP2A1
DUSP6	HCK
RAB11FIP1	RNASET2
PLBD1	RAB10
FPR1	NAAA
CAPG	TESC
CKAP4	ZBTB7A
NUP214	FLNA
CRTAP	CALHM6
AHNAK	PSAP
PPP1R15A	SPI1
TALDO1	MT2A
CCR1	POU2F2
GAS7	WASF2
VMP1	LILRA5
ARHGAP26	LILRB1
ZFP36L1	RNF144B
IRS2	IER5
SDCBP	LYST
ALDH2	ATP1B3
AC007952.4	ADGRE5
AP1S2	DOK2
SOD2	STXBP2
TMEM176A	PRELID1
BST1	C5AR1
GPCPD1	MARCKS
LRP1	NR4A1
KLF4	APOBEC3A
HBEGF
NR4A2
PTGS2
NABP1
RASSF4
ENTPD1
G0S2
FBXL5
GCA
TRIB1
CDA
PGD
KLF10
TLR2
NRGN
AGTRAP
DMXL2
EREG
OGFRL1
ARHGEF40
TMEM170B
KDM6B
PLXDC2
EIF4A1
LRRK2
UBE2D1
ABHD5
MXD1
AC245014.3
GLUL
ATF3
GABARAP
RNASEK

## Sheet: Table S2
Table S2. Instrumental variables (IVs) used in MR analysis.
exposure	SNP	id.exposure	beta.exposure	samplesize.exposure	se.exposure	pval.exposure	chr.exposure	pos.exposure	effect_allele.exposure	other_allele.exposure	eaf.exposure	F_statistics
TMEM176A	rs12478601	eqtl-a-ENSG00000002933	0.0756615	31300	0.0120214	3.09393e-10	2	43721508	T	C	0.574604	39.6107
TMEM176A	rs9880192	eqtl-a-ENSG00000002933	-0.0687407	31569	0.0121727	1.6308e-08	3	128297569	C	G	0.392874	31.8879
TMEM176A	rs117770379	eqtl-a-ENSG00000002933	0.302854	28110	0.037235	4.17446e-16	7	150082184	T	C	0.0261124	66.1505
TMEM176A	rs73163595	eqtl-a-ENSG00000002933	0.863613	16369	0.0458866	5.12035e-79	7	150496248	T	C	0.0166903	354.171
TMEM176A	rs117292367	eqtl-a-ENSG00000002933	-0.372659	21171	0.039434	3.3752e-21	7	150045469	C	T	0.0231735	89.2978
TMEM176A	rs7794415	eqtl-a-ENSG00000002933	0.484511	31673	0.0125075	1e-200	7	150221197	T	G	0.712892	1500.51
TMEM176A	rs11973904	eqtl-a-ENSG00000002933	0.957598	30077	0.0262349	1e-200	7	150455638	G	A	0.049476	1332.23
TMEM176A	rs9640170	eqtl-a-ENSG00000002933	-0.315132	31346	0.0126133	9.1622e-138	7	150517605	G	C	0.69177	624.166
TMEM176A	rs17173656	eqtl-a-ENSG00000002933	0.310011	31684	0.0193687	1.16413e-57	7	150598659	C	T	0.103442	256.169
TMEM176A	rs7212590	eqtl-a-ENSG00000002933	-0.137207	31569	0.0207568	3.83796e-11	17	57885709	T	C	0.0900785	43.6922
GAS7	rs1375493	eqtl-a-ENSG00000007237	0.104832	31569	0.0119731	2.03002e-18	2	182323766	A	G	0.565077	76.6562
GAS7	rs76840964	eqtl-a-ENSG00000007237	-0.115124	31240	0.0179014	1.26771e-10	2	160754947	G	A	0.126123	41.3552
GAS7	rs9880192	eqtl-a-ENSG00000007237	-0.0755519	31569	0.0121699	5.35945e-10	3	128297569	C	G	0.392874	38.538
GAS7	rs56330463	eqtl-a-ENSG00000007237	0.0818477	31569	0.0120476	1.09219e-11	5	148200011	C	T	0.582097	46.1513
GAS7	rs16895831	eqtl-a-ENSG00000007237	0.131649	27823	0.0145769	1.69785e-19	6	42515791	T	C	0.209742	81.5593
GAS7	rs149110519	eqtl-a-ENSG00000007237	0.165229	25735	0.0266214	5.42126e-10	6	144385777	T	C	0.0526158	38.5192
GAS7	rs55793580	eqtl-a-ENSG00000007237	-0.145767	31569	0.0158031	2.8622e-20	9	127009395	T	C	0.169838	85.0759
GAS7	rs3184504	eqtl-a-ENSG00000007237	0.0752626	28418	0.011929	2.80841e-10	12	111884608	C	T	0.542056	39.8034
GAS7	rs9905556	eqtl-a-ENSG00000007237	0.694889	27325	0.0380215	1.28027e-74	17	9942454	T	C	0.0245393	333.995
GAS7	rs58209168	eqtl-a-ENSG00000007237	0.265873	31226	0.021455	2.88735e-35	17	9912102	A	T	0.0830179	153.555
GAS7	rs11078832	eqtl-a-ENSG00000007237	-0.337262	31684	0.0125347	1.84927e-159	17	10018742	G	A	0.688526	723.902
MGST1	rs1375493	eqtl-a-ENSG00000008394	0.0755663	31569	0.0119888	2.91561e-10	2	182323766	A	G	0.565077	39.7262
MGST1	rs9880192	eqtl-a-ENSG00000008394	-0.075331	31569	0.01217	6.01645e-10	3	128297569	C	G	0.392874	38.3124
MGST1	rs10098310	eqtl-a-ENSG00000008394	-0.0925011	31569	0.0120145	1.37151e-14	8	130613614	A	G	0.575007	59.2727
MGST1	rs4149190	eqtl-a-ENSG00000008394	-0.57357	31676	0.0231522	1.71002e-135	12	16502260	A	T	0.0679486	613.707
MGST1	rs35979828	eqtl-a-ENSG00000008394	-0.228224	29836	0.0255771	4.53002e-19	12	54685880	T	C	0.0571059	79.6143
MGST1	rs2239630	eqtl-a-ENSG00000008394	0.103973	31569	0.0118801	2.09604e-18	14	23589349	G	A	0.519173	76.5902
MGST1	rs11641016	eqtl-a-ENSG00000008394	0.0820861	31569	0.0146491	2.10189e-08	16	86014881	G	C	0.207945	31.3971
MGST1	rs372883	eqtl-a-ENSG00000008394	-0.124268	31684	0.0118581	1.06979e-25	21	30717737	C	T	0.494776	109.815
ABHD5	rs28498283	eqtl-a-ENSG00000011198	0.0879843	26953	0.0136471	1.14091e-10	2	43360065	T	A	0.254318	41.5621
ABHD5	rs76958399	eqtl-a-ENSG00000011198	-0.391352	31240	0.0353554	1.7697e-28	3	43795043	T	G	0.0289318	122.517
ABHD5	rs114302694	eqtl-a-ENSG00000011198	-0.253468	31181	0.0349808	4.2924e-13	3	43705084	G	T	0.029725	52.5
ABHD5	rs55659203	eqtl-a-ENSG00000011198	-0.549402	31568	0.0262945	6.04644e-97	3	43714796	G	A	0.0524478	436.539
ABHD5	rs77526211	eqtl-a-ENSG00000011198	-0.208468	29277	0.0292185	9.6917e-13	13	40974023	A	G	0.0432109	50.9018
BID	rs61500625	eqtl-a-ENSG00000015475	0.218697	16905	0.0369346	3.19993e-09	22	18262577	A	G	0.0266108	35.0564
BID	rs3788279	eqtl-a-ENSG00000015475	0.171686	31469	0.0118157	7.8001e-48	22	18200386	A	G	0.503326	211.117
VIM	rs1375493	eqtl-a-ENSG00000026025	0.0761151	14263	0.0119885	2.16441e-10	2	182323766	A	G	0.565077	40.3043
VIM	rs55793580	eqtl-a-ENSG00000026025	-0.116173	14263	0.0158204	2.08209e-13	9	127009395	T	C	0.169838	53.9156
VIM	rs2932908	eqtl-a-ENSG00000026025	0.147769	14263	0.0124749	2.27353e-32	10	17015144	A	G	0.656902	140.292
VIM	rs12261966	eqtl-a-ENSG00000026025	-0.0776027	14263	0.0128936	1.75711e-09	10	17143000	T	C	0.306438	36.2197
VIM	rs165530	eqtl-a-ENSG00000026025	0.241527	14247	0.0133396	2.84708e-73	10	17281756	C	A	0.735479	327.782
VIM	rs10774624	eqtl-a-ENSG00000026025	0.0882755	11496	0.0119159	1.28233e-13	12	111833788	A	G	0.538565	54.872
RNASET2	rs118051809	eqtl-a-ENSG00000026297	0.282977	10732	0.0469329	1.64771e-09	6	167264780	T	C	0.0163064	36.3468
RNASET2	rs204295	eqtl-a-ENSG00000026297	0.660255	26609	0.0105432	1e-200	6	167500562	T	C	0.475178	3921.44
RNASET2	rs17617310	eqtl-a-ENSG00000026297	0.495946	17566	0.0493459	9.14956e-24	6	167630830	C	T	0.014659	100.999
RNASET2	rs62436418	eqtl-a-ENSG00000026297	0.507935	26280	0.0118675	1e-200	6	167345772	C	T	0.334551	1831.74
RNASET2	rs4235920	eqtl-a-ENSG00000026297	-0.106398	26609	0.0119022	3.92013e-19	6	167818102	C	T	0.536773	79.9061
TNFRSF1B	rs6697733	eqtl-a-ENSG00000028137	-0.260892	31345	0.0141151	2.81968e-76	1	12242458	C	T	0.223582	341.606
TNFRSF1B	rs6684514	eqtl-a-ENSG00000028137	0.0826471	31298	0.0131353	3.13812e-10	1	156255456	A	G	0.287248	39.5865
TNFRSF1B	rs149110519	eqtl-a-ENSG00000028137	0.157863	25735	0.0266246	3.04411e-09	6	144385777	T	C	0.0526158	35.1529
TNFRSF1B	rs56388170	eqtl-a-ENSG00000028137	0.0740399	31355	0.0131125	1.6384e-08	7	28724374	T	G	0.289189	31.8811
GRN	rs28498283	eqtl-a-ENSG00000030582	0.0783638	26953	0.0136513	9.44539e-09	2	43360065	T	A	0.254318	32.9496
GRN	rs7563201	eqtl-a-ENSG00000030582	-0.109038	31240	0.011895	4.87304e-20	2	43561780	A	G	0.466469	84.0232
GRN	rs149110519	eqtl-a-ENSG00000030582	-0.205097	25735	0.0266018	1.25806e-14	6	144385777	T	C	0.0526158	59.4378
GRN	rs149007767	eqtl-a-ENSG00000030582	-0.207559	30077	0.0165899	6.46696e-36	7	50370254	T	C	0.149708	156.519
GRN	rs12451763	eqtl-a-ENSG00000030582	-0.24202	27921	0.0360798	1.97288e-11	17	42490912	T	C	0.0279042	44.9928
GRN	rs114641762	eqtl-a-ENSG00000030582	0.478479	28465	0.0203497	3.01995e-122	17	42417164	A	C	0.0905088	552.814
VCAN	rs141094656	eqtl-a-ENSG00000038427	0.247321	21629	0.0429779	8.69501e-09	1	92753336	C	T	0.0195137	33.1125
VCAN	rs1375493	eqtl-a-ENSG00000038427	0.10899	31569	0.0119705	8.62581e-20	2	182323766	A	G	0.565077	82.8936
VCAN	rs9880192	eqtl-a-ENSG00000038427	-0.0797284	31569	0.012168	5.66239e-11	3	128297569	C	G	0.392874	42.9299
VCAN	rs309560	eqtl-a-ENSG00000038427	-0.0841617	31569	0.0118825	1.41286e-12	5	82832139	G	C	0.497509	50.1633
VCAN	rs7785014	eqtl-a-ENSG00000038427	0.10635	31240	0.0126097	3.33503e-17	7	137881690	C	T	0.668332	71.1275
VCAN	rs10980797	eqtl-a-ENSG00000038427	-0.0926346	31569	0.0118964	6.87227e-15	9	113912553	G	A	0.472236	60.63
VCAN	rs35979828	eqtl-a-ENSG00000038427	-0.165924	29836	0.0256111	9.24485e-11	12	54685880	T	C	0.0571059	41.9694
VCAN	rs77526211	eqtl-a-ENSG00000038427	0.161665	29277	0.0292395	3.22062e-08	13	40974023	A	G	0.0432109	30.5677
VCAN	rs8022179	eqtl-a-ENSG00000038427	0.0856936	30165	0.0133535	1.38621e-10	14	103847287	A	T	0.727869	41.1792
VCAN	rs424971	eqtl-a-ENSG00000038427	-0.0967559	31684	0.0120247	8.51334e-16	16	85946450	C	T	0.421674	64.7409
CAPG	rs7559576	eqtl-a-ENSG00000042493	0.138947	14253	0.014902	1.12047e-20	2	85916178	C	T	0.197572	86.9257
CAPG	rs17431285	eqtl-a-ENSG00000042493	-0.150403	14258	0.0233552	1.1947e-10	2	86033287	A	G	0.0695948	41.4653
CAPG	rs56254950	eqtl-a-ENSG00000042493	-0.940677	14261	0.0249217	1e-200	2	85557704	A	G	0.054809	1424.51
CAPG	rs11696093	eqtl-a-ENSG00000042493	0.51407	14260	0.0120177	1e-200	2	85636195	C	T	0.318688	1829.54
MXD1	rs10187817	eqtl-a-ENSG00000059728	0.129917	21105	0.0119475	1.5332e-27	2	70128317	A	G	0.437544	118.232
MXD1	rs56330463	eqtl-a-ENSG00000059728	-0.0934825	31355	0.0120416	8.28133e-15	5	148200011	C	T	0.582097	60.2649
MXD1	rs149007767	eqtl-a-ENSG00000059728	0.0980079	29863	0.0166612	4.04362e-09	7	50370254	T	C	0.149708	34.6004
YBX3	rs592423	eqtl-a-ENSG00000060138	0.122885	26494	0.0118831	4.58775e-25	6	139840693	C	A	0.532047	106.931
YBX3	rs6592965	eqtl-a-ENSG00000060138	-0.0999365	26609	0.011935	5.58856e-17	7	50427982	A	G	0.449532	70.1085
YBX3	rs73660574	eqtl-a-ENSG00000060138	0.217853	23337	0.0326881	2.65399e-11	9	135860412	A	G	0.0342189	44.413
YBX3	rs7968282	eqtl-a-ENSG00000060138	0.180386	21104	0.0149643	1.84289e-33	12	10596936	T	C	0.194347	145.295
YBX3	rs59174975	eqtl-a-ENSG00000060138	-0.127236	26156	0.018018	1.64589e-12	12	10912680	C	T	0.12414	49.8625
YBX3	rs7302837	eqtl-a-ENSG00000060138	-0.336687	26156	0.0122292	7.39605e-167	12	10867400	T	C	0.341222	757.92
YBX3	rs6084653	eqtl-a-ENSG00000060138	-0.102688	26494	0.0123226	7.85597e-17	20	4157072	G	C	0.36636	69.4388
YBX3	rs11905479	eqtl-a-ENSG00000060138	0.0849881	26493	0.0148404	1.02341e-08	20	55977759	A	G	0.200782	32.7938
VMP1	rs3731827	eqtl-a-ENSG00000062716	-0.0671897	25361	0.0120513	2.46962e-08	2	85806068	C	T	0.418566	31.0816
VMP1	rs149110519	eqtl-a-ENSG00000062716	-0.21592	19527	0.0265957	4.71628e-16	6	144385777	T	C	0.0526158	65.905
VMP1	rs149007767	eqtl-a-ENSG00000062716	0.0971203	23869	0.0166616	5.58264e-09	7	50370254	T	C	0.149708	33.9743
VMP1	rs7846314	eqtl-a-ENSG00000062716	0.102413	25361	0.0155238	4.18986e-11	8	61650831	T	A	0.178349	43.5191
VMP1	rs77526211	eqtl-a-ENSG00000062716	-0.344747	23069	0.029127	2.54273e-32	13	40974023	A	G	0.0432109	140.079
VMP1	rs2136695	eqtl-a-ENSG00000062716	-0.190391	25476	0.0164531	5.73984e-31	17	57842765	T	C	0.84695	133.895
SPI1	rs117082751	eqtl-a-ENSG00000066336	0.245168	21328	0.0379388	1.03331e-10	11	46572918	A	G	0.0251716	41.7561
SPI1	rs11570071	eqtl-a-ENSG00000066336	-0.740268	15764	0.0367642	3.58509e-90	11	47365372	A	C	0.026161	405.39
SPI1	rs1471934	eqtl-a-ENSG00000066336	0.202598	26153	0.0341488	2.9781e-09	11	47169379	T	C	0.0312794	35.1954
SPI1	rs7114704	eqtl-a-ENSG00000066336	0.243729	29622	0.0264615	3.2434e-20	11	47293457	T	C	0.0531077	84.8313
SPI1	rs11570034	eqtl-a-ENSG00000066336	-1.09005	27559	0.0311909	1e-200	11	47375889	G	A	0.0347167	1221.25
KLF6	rs55793580	eqtl-a-ENSG00000067082	-0.107843	31569	0.0158246	9.4254e-12	9	127009395	T	C	0.169838	46.4399
KLF6	rs11252145	eqtl-a-ENSG00000067082	-0.0904267	31568	0.0118792	2.69464e-14	10	3910816	T	C	0.501283	57.9417
KLF6	rs78616463	eqtl-a-ENSG00000067082	0.227213	24857	0.0408165	2.59759e-08	10	3818682	C	T	0.0216864	30.9856
KLF6	rs3184504	eqtl-a-ENSG00000067082	0.112702	28418	0.0119081	2.95801e-21	12	111884608	C	T	0.542056	89.5669
ATP1B3	rs7616903	eqtl-a-ENSG00000069849	0.143219	31248	0.0168013	1.53886e-17	3	141618833	A	G	0.146228	72.6587
ATP1B3	rs1053970	eqtl-a-ENSG00000069849	-0.0865223	31256	0.0133364	8.70964e-11	3	141645272	C	T	0.273226	42.0873
UBE2D1	rs55793580	eqtl-a-ENSG00000072401	-0.0937399	14263	0.015831	3.19213e-09	9	127009395	T	C	0.169838	35.0567
UBE2D1	rs183799361	eqtl-a-ENSG00000072401	0.381333	13430	0.0396343	6.50729e-22	10	60267651	C	T	0.0229289	92.5554
UBE2D1	rs17823303	eqtl-a-ENSG00000072401	-0.223944	10988	0.0338438	3.661e-11	10	60504862	C	T	0.0318451	43.7766
UBE2D1	rs1963927	eqtl-a-ENSG00000072401	-0.486259	14260	0.011392	1e-200	10	60106835	T	G	0.409175	1821.69
UBE2D1	rs1937	eqtl-a-ENSG00000072401	-0.47685	14258	0.0184356	1.61436e-147	10	60145342	C	G	0.112068	668.941
UBE2D1	rs112841905	eqtl-a-ENSG00000072401	-0.505716	13100	0.0349577	1.9697e-47	10	60199980	A	G	0.0294295	209.248
UBE2D1	rs3785549	eqtl-a-ENSG00000072401	-0.0652877	10432	0.0119232	4.36034e-08	17	38149724	C	T	0.536781	29.9774
PTGS2	rs12037836	eqtl-a-ENSG00000073756	0.241636	31470	0.0118529	2.208e-92	1	186966849	C	T	0.571235	415.572
PTGS2	rs689470	eqtl-a-ENSG00000073756	-1.11569	30227	0.0381208	2.71019e-188	1	186641058	A	G	0.0235354	856.514
PTGS2	rs35180943	eqtl-a-ENSG00000073756	0.112183	31141	0.0147238	2.5527e-14	1	186802791	A	G	0.204585	58.0479
PTGS2	rs56330463	eqtl-a-ENSG00000073756	-0.144838	31355	0.0120055	1.6323e-33	5	148200011	C	T	0.582097	145.538
PTGS2	rs2594836	eqtl-a-ENSG00000073756	0.101528	31355	0.013712	1.31735e-13	5	173205318	A	G	0.749651	54.8204
PTGS2	rs6893300	eqtl-a-ENSG00000073756	-0.0799978	31470	0.0130033	7.64152e-10	5	179135815	A	C	0.297362	37.8461
PTGS2	rs149110519	eqtl-a-ENSG00000073756	-0.207063	25521	0.0266007	7.01617e-15	6	144385777	T	C	0.0526158	60.5878
PTGS2	rs741738	eqtl-a-ENSG00000073756	-0.109255	17764	0.0149804	3.02204e-13	11	309508	A	G	0.195461	53.1847
PTGS2	rs77526211	eqtl-a-ENSG00000073756	0.167532	29063	0.0292372	1.00429e-08	13	40974023	A	G	0.0432109	32.8318
STXBP2	rs34856868	eqtl-a-ENSG00000076944	0.21086	24594	0.0384338	4.10667e-08	1	92554283	A	G	0.0245314	30.0972
STXBP2	rs710951	eqtl-a-ENSG00000076944	0.297847	22838	0.0120775	2.77971e-134	19	7710269	G	A	0.631084	608.127
STXBP2	rs76943378	eqtl-a-ENSG00000076944	0.102636	31020	0.0143651	9.01364e-13	19	7633070	A	G	0.219007	51.0451
APLP2	rs7563201	eqtl-a-ENSG00000084234	-0.0670962	31200	0.011917	1.79792e-08	2	43561780	A	G	0.466469	31.6982
APLP2	rs28498283	eqtl-a-ENSG00000084234	0.0832167	26913	0.0136492	1.0835e-09	2	43360065	T	A	0.254318	37.1684
APLP2	rs9264638	eqtl-a-ENSG00000084234	-0.0878367	30832	0.0127078	4.77859e-12	6	31238318	A	G	0.677162	47.7731
APLP2	rs149007767	eqtl-a-ENSG00000084234	-0.103908	30037	0.0166587	4.44345e-10	7	50370254	T	C	0.149708	38.9033
APLP2	rs10098310	eqtl-a-ENSG00000084234	-0.0695615	31529	0.0120255	7.27713e-09	8	130613614	A	G	0.575007	33.4583
APLP2	rs78873435	eqtl-a-ENSG00000084234	-0.159321	31196	0.0265464	1.95142e-09	11	130018195	C	T	0.0529414	36.017
APLP2	rs10894147	eqtl-a-ENSG00000084234	-0.214261	31644	0.0184361	3.18566e-31	11	129698856	T	C	0.116897	135.058
APLP2	rs391023	eqtl-a-ENSG00000084234	-0.0687284	31644	0.0124341	3.25012e-08	16	85927814	T	C	0.35379	30.5504
RAB10	rs11688934	eqtl-a-ENSG00000084733	-0.196147	11489	0.0190172	6.09116e-25	2	26215034	G	A	0.890877	106.364
RAB10	rs149007767	eqtl-a-ENSG00000084733	-0.0954996	13100	0.0166622	9.94878e-09	7	50370254	T	C	0.149708	32.8452
FCN1	rs1375493	eqtl-a-ENSG00000085265	0.0860481	31569	0.0119838	6.94065e-13	2	182323766	A	G	0.565077	51.5544
FCN1	rs7563201	eqtl-a-ENSG00000085265	-0.083089	31240	0.0119098	3.02413e-12	2	43561780	A	G	0.466469	48.6688
FCN1	rs28498283	eqtl-a-ENSG00000085265	0.112482	26953	0.0136344	1.58672e-16	2	43360065	T	A	0.254318	68.0553
FCN1	rs6782228	eqtl-a-ENSG00000085265	-0.0761797	31569	0.0133333	1.10609e-08	3	128323424	C	G	0.273721	32.6419
FCN1	rs149007767	eqtl-a-ENSG00000085265	-0.141293	30077	0.0166392	2.0347e-17	7	50370254	T	C	0.149708	72.102
FCN1	rs12346772	eqtl-a-ENSG00000085265	0.0849421	31569	0.0146692	7.02182e-09	9	113920599	G	A	0.20713	33.5278
FCN1	rs7864699	eqtl-a-ENSG00000085265	-0.146503	18950	0.0195609	6.89763e-14	9	137724371	C	T	0.102775	56.0879
FCN1	rs79165034	eqtl-a-ENSG00000085265	-0.489908	18403	0.0490861	1.84969e-23	9	137816268	A	G	0.0148184	99.6013
FCN1	rs10858288	eqtl-a-ENSG00000085265	0.637074	31678	0.0123328	1e-200	9	137766790	G	T	0.267338	2668.27
FCN1	rs10776921	eqtl-a-ENSG00000085265	-0.210482	23694	0.0118276	7.61728e-71	9	137872239	T	C	0.451635	316.665
FCN1	rs11641016	eqtl-a-ENSG00000085265	0.0927543	31569	0.0146446	2.39508e-10	16	86014881	G	C	0.207945	40.113
PILRA	rs56330463	eqtl-a-ENSG00000085514	-0.0699526	30857	0.0120529	6.49053e-09	5	148200011	C	T	0.582097	33.6819
PILRA	rs149110519	eqtl-a-ENSG00000085514	0.317068	25023	0.0265238	6.18728e-33	6	144385777	T	C	0.0526158	142.889
PILRA	rs149007767	eqtl-a-ENSG00000085514	-0.113865	29365	0.0166541	8.07607e-12	7	50370254	T	C	0.149708	46.7421
PILRA	rs2005763	eqtl-a-ENSG00000085514	0.141608	27100	0.0134912	8.97429e-26	7	99814821	G	A	0.73851	110.165
PPP1R15A	rs55793580	eqtl-a-ENSG00000087074	-0.149028	31569	0.0158009	4.03088e-21	9	127009395	T	C	0.169838	88.9497
PPP1R15A	rs3184504	eqtl-a-ENSG00000087074	0.117686	28418	0.0119047	4.80729e-23	12	111884608	C	T	0.542056	97.7197
PPP1R15A	rs595474	eqtl-a-ENSG00000087074	-0.537424	31563	0.0186533	1.54525e-182	19	49378328	T	C	0.107766	830.033
FTL	rs4645904	eqtl-a-ENSG00000087086	0.0913053	5255	0.0118787	1.51321e-14	19	49465493	A	G	0.499781	59.0594
TESC	rs17534202	eqtl-a-ENSG00000088992	-0.0707069	30576	0.0119196	2.99268e-09	1	203281175	C	G	0.535966	35.1862
TESC	rs7606173	eqtl-a-ENSG00000088992	0.0774883	31569	0.0121678	1.91258e-10	2	60725451	C	G	0.393094	40.5528
TESC	rs875741	eqtl-a-ENSG00000088992	0.107213	31684	0.0121341	9.95635e-19	5	173287851	A	G	0.396388	78.0643
TESC	rs592423	eqtl-a-ENSG00000088992	-0.111736	31569	0.0118909	5.63508e-21	6	139840693	C	A	0.532047	88.2936
TESC	rs6592965	eqtl-a-ENSG00000088992	0.0952593	31684	0.0119377	1.46825e-15	7	50427982	A	G	0.449532	63.6716
TESC	rs79755767	eqtl-a-ENSG00000088992	0.124767	30744	0.0200149	4.55837e-10	12	54698408	A	G	0.0977363	38.8566
TESC	rs3935912	eqtl-a-ENSG00000088992	-0.0684386	25665	0.0125348	4.76672e-08	12	117553717	A	G	0.658184	29.8081
TESC	rs77241831	eqtl-a-ENSG00000088992	0.169318	28673	0.0256822	4.32215e-11	12	117763282	A	G	0.0567633	43.4622
TESC	rs143624418	eqtl-a-ENSG00000088992	0.226903	25203	0.0386487	4.33701e-09	12	117437813	A	G	0.0242448	34.4648
TESC	rs11838192	eqtl-a-ENSG00000088992	0.617945	31566	0.0164555	1e-200	12	117493489	A	G	0.137971	1410.1
TESC	rs2905424	eqtl-a-ENSG00000088992	0.0721296	31683	0.0128185	1.83371e-08	19	19473445	C	T	0.686812	31.661
TESC	rs6084653	eqtl-a-ENSG00000088992	-0.11231	31569	0.0123167	7.61027e-20	20	4157072	G	C	0.36636	83.142
OAS1	rs4917014	eqtl-a-ENSG00000089127	-0.0877517	31300	0.0127756	6.47441e-12	7	50305863	G	T	0.316454	47.176
OAS1	rs57994353	eqtl-a-ENSG00000089127	-0.0730517	27284	0.0130389	2.11159e-08	9	139356987	C	T	0.294804	31.3868
OAS1	rs10492028	eqtl-a-ENSG00000089127	-0.822267	31569	0.0126925	1e-200	12	113337163	G	A	0.783744	4196.66
OAS1	rs2525854	eqtl-a-ENSG00000089127	-0.250872	31568	0.0135263	8.62383e-77	12	113471813	G	T	0.253029	343.969
OAS1	rs4766682	eqtl-a-ENSG00000089127	-0.325642	31238	0.0121462	2.44343e-158	12	113485794	C	T	0.353285	718.741
OAS1	rs2701621	eqtl-a-ENSG00000089127	-0.0973649	31557	0.0145776	2.40602e-11	12	113540273	A	G	0.789536	44.6072
OAS1	rs7309495	eqtl-a-ENSG00000089127	-0.165253	31684	0.0187638	1.28322e-18	12	113263934	T	C	0.112781	77.5586
BLVRB	rs74417235	eqtl-a-ENSG00000090013	0.156464	31684	0.020171	8.70964e-15	5	154027216	G	A	0.0958886	60.1654
BLVRB	rs628751	eqtl-a-ENSG00000090013	-0.0933929	31684	0.0118783	3.76877e-15	6	139838419	A	C	0.505619	61.8147
BLVRB	rs6592965	eqtl-a-ENSG00000090013	-0.0779384	31684	0.0119466	6.84542e-11	7	50427982	A	G	0.449532	42.5586
BLVRB	rs12974349	eqtl-a-ENSG00000090013	0.155052	28135	0.0204751	3.65847e-14	19	40982790	A	G	0.092758	57.3419
BLVRB	rs4803408	eqtl-a-ENSG00000090013	-0.277697	20327	0.0478161	6.32995e-09	19	41456865	T	C	0.0157029	33.725
BLVRB	rs11668051	eqtl-a-ENSG00000090013	-0.679982	29782	0.0148917	1e-200	19	40784394	G	C	0.167098	2084.86
BLVRB	rs268694	eqtl-a-ENSG00000090013	0.23089	31238	0.0126707	3.42768e-74	19	40962382	C	T	0.314452	332.033
BLVRB	rs7249286	eqtl-a-ENSG00000090013	-0.101323	30962	0.018573	4.88079e-08	19	40550767	T	C	0.115908	29.7594
BLVRB	rs12974711	eqtl-a-ENSG00000090013	0.175444	31569	0.0244528	7.2527e-13	19	11297258	C	T	0.0629954	51.4745
LYZ	rs34856868	eqtl-a-ENSG00000090382	0.228113	24594	0.0384269	2.91702e-09	1	92554283	A	G	0.0245314	35.2366
LYZ	rs6782228	eqtl-a-ENSG00000090382	-0.0751634	31355	0.0133337	1.72838e-08	3	128323424	C	G	0.273721	31.7749
LYZ	rs149007767	eqtl-a-ENSG00000090382	-0.10114	29863	0.0166599	1.27119e-09	7	50370254	T	C	0.149708	36.8529
LYZ	rs10098310	eqtl-a-ENSG00000090382	-0.0667046	31355	0.0120266	2.91938e-08	8	130613614	A	G	0.575007	30.7608
LYZ	rs10784781	eqtl-a-ENSG00000090382	-0.341914	31141	0.0158338	2.04644e-103	12	69828036	C	T	0.163508	466.268
LYZ	rs2870889	eqtl-a-ENSG00000090382	-0.138052	31355	0.0166907	1.32404e-16	12	70425310	G	T	0.148637	68.4083
LYZ	rs11837612	eqtl-a-ENSG00000090382	0.285114	22764	0.0439863	9.06358e-11	12	69506844	T	C	0.0186002	42.0111
LYZ	rs139321574	eqtl-a-ENSG00000090382	0.223962	2003	0.0337887	3.39782e-11	12	69724962	T	G	0.0319521	43.8906
LYZ	rs142392948	eqtl-a-ENSG00000090382	-0.354605	28922	0.0327163	2.24905e-27	12	70064301	G	A	0.0339761	117.471
LYZ	rs75737671	eqtl-a-ENSG00000090382	-0.757399	19331	0.025135	1.77011e-199	12	69642145	T	G	0.0557943	907.918
LYZ	rs73141969	eqtl-a-ENSG00000090382	0.77859	30688	0.0151113	1e-200	12	69614374	A	G	0.154412	2654.52
LGALS2	rs1375493	eqtl-a-ENSG00000100079	0.103654	31569	0.0119739	4.85177e-18	2	182323766	A	G	0.565077	74.933
LGALS2	rs55793580	eqtl-a-ENSG00000100079	-0.0866316	31569	0.0158338	4.46488e-08	9	127009395	T	C	0.169838	29.9333
LGALS2	rs7293163	eqtl-a-ENSG00000100079	0.61825	26732	0.0122067	1e-200	22	37937829	G	C	0.279032	2565.07
LGALS2	rs145530421	eqtl-a-ENSG00000100079	0.677102	24640	0.0437965	6.45952e-54	22	37921434	T	C	0.0185024	238.998
LGALS2	rs9607500	eqtl-a-ENSG00000100079	0.290901	18923	0.043535	2.35722e-11	22	38313552	A	G	0.0189919	44.6444
LGALS2	rs949439	eqtl-a-ENSG00000100079	0.380713	31563	0.0116789	1e-200	22	38052291	G	A	0.407939	1062.59
LGALS2	rs55661941	eqtl-a-ENSG00000100079	-0.409454	20965	0.038432	1.66686e-26	22	37754442	T	C	0.0243864	113.497
LGALS2	rs74529277	eqtl-a-ENSG00000100079	-0.290346	31239	0.0319772	1.08768e-19	22	38481287	A	G	0.035717	82.4372
HMOX1	rs12485444	eqtl-a-ENSG00000100292	-0.156141	31240	0.0118327	9.30037e-40	3	188135783	A	T	0.509196	174.116
HMOX1	rs6929796	eqtl-a-ENSG00000100292	0.109262	30987	0.0159514	7.40628e-12	6	31522669	A	G	0.166467	46.9151
HMOX1	rs1892548	eqtl-a-ENSG00000100292	-0.0774344	31684	0.0123717	3.87454e-10	13	41002641	C	T	0.638581	39.1725
HMOX1	rs8026803	eqtl-a-ENSG00000100292	-0.114538	31684	0.0137496	8.05749e-17	15	80260014	C	T	0.247924	69.3892
HMOX1	rs133415	eqtl-a-ENSG00000100292	-0.518033	31683	0.0166739	1e-200	22	35806238	T	G	0.138417	965.191
HMOX1	rs743814	eqtl-a-ENSG00000100292	-0.102302	31566	0.011961	1.20143e-17	22	35796779	C	T	0.560605	73.1486
NFKBIA	rs56388170	eqtl-a-ENSG00000100906	0.0757131	14263	0.0131119	7.72271e-09	7	28724374	T	G	0.289189	33.3388
NFKBIA	rs4149577	eqtl-a-ENSG00000100906	-0.110931	14263	0.0118998	1.14183e-20	12	6447522	A	G	0.537074	86.8892
NFKBIA	rs10150395	eqtl-a-ENSG00000100906	0.113059	10179	0.0132025	1.09597e-17	14	35208471	G	A	0.281307	73.3183
NFKBIA	rs72664840	eqtl-a-ENSG00000100906	0.415351	14261	0.0150766	4.52898e-167	14	35596323	T	C	0.180451	758.862
NFKBIA	rs8904	eqtl-a-ENSG00000100906	0.166505	14263	0.012164	1.19426e-42	14	35871217	A	G	0.382819	187.344
HCK	rs12600856	eqtl-a-ENSG00000101336	0.117107	31569	0.012225	9.77913e-22	17	38163295	C	T	0.379553	91.7573
HCK	rs73104629	eqtl-a-ENSG00000101336	-0.456349	31349	0.0187721	1.53815e-130	20	30632745	C	A	0.108187	590.936
HCK	rs6087786	eqtl-a-ENSG00000101336	-0.124583	31569	0.0135729	4.35913e-20	20	30451844	T	C	0.257398	84.2451
COTL1	rs1835156	eqtl-a-ENSG00000103187	0.104013	14263	0.011949	3.18127e-18	16	84639936	A	G	0.556777	75.762
COTL1	rs247827	eqtl-a-ENSG00000103187	0.08761	14262	0.0155257	1.67309e-08	16	84582825	A	G	0.17848	31.8379
COTL1	rs247867	eqtl-a-ENSG00000103187	-0.263337	14261	0.0191002	3.05211e-43	16	84598449	G	A	0.892673	190.058
DMXL2	rs1375493	eqtl-a-ENSG00000104093	0.06748	31569	0.0119922	1.83371e-08	2	182323766	A	G	0.565077	31.661
DMXL2	rs12466022	eqtl-a-ENSG00000104093	-0.101351	27399	0.0135399	7.12197e-14	2	43359061	A	C	0.260124	56.0265
DMXL2	rs149007767	eqtl-a-ENSG00000104093	-0.108279	30077	0.0166567	7.98914e-11	7	50370254	T	C	0.149708	42.2553
DMXL2	rs12592422	eqtl-a-ENSG00000104093	0.403982	31568	0.0133387	1e-200	15	51869545	C	G	0.248896	917.212
DMXL2	rs1870051	eqtl-a-ENSG00000104093	0.417857	31172	0.0397021	6.65426e-26	15	51961438	G	A	0.0228187	110.764
DMXL2	rs2902940	eqtl-a-ENSG00000104093	0.0783402	31569	0.0133168	4.03376e-09	20	39091487	G	A	0.274749	34.6053
LILRB1	rs75709404	eqtl-a-ENSG00000104972	0.894121	28588	0.0231454	1e-200	19	55115711	C	T	0.0638824	1492.22
LILRB1	rs16989288	eqtl-a-ENSG00000104972	-0.315817	13855	0.0443644	1.08868e-12	19	55106338	C	A	0.0182671	50.6686
LILRB1	rs34207530	eqtl-a-ENSG00000104972	0.264786	10711	0.0448023	3.42113e-09	19	54947934	T	C	0.0179255	34.9227
LILRB1	rs8105795	eqtl-a-ENSG00000104972	0.147722	28581	0.013838	1.32984e-26	19	55033186	G	A	0.757862	113.95
LILRB1	rs74862829	eqtl-a-ENSG00000104972	-0.638126	28025	0.0256294	7.74462e-137	19	55073640	T	G	0.054645	619.876
NAMPT	rs56330463	eqtl-a-ENSG00000105835	-0.0854038	31569	0.0120458	1.34307e-12	5	148200011	C	T	0.582097	50.2638
NAMPT	rs3801267	eqtl-a-ENSG00000105835	-0.126951	31560	0.0123104	6.19298e-25	7	105918922	T	A	0.63417	106.341
NAMPT	rs6968555	eqtl-a-ENSG00000105835	-0.0728526	31231	0.0122244	2.53169e-09	7	106072993	A	C	0.616398	35.5146
NAMPT	rs3859192	eqtl-a-ENSG00000105835	0.0727732	31684	0.0119351	1.0781e-09	17	38128648	T	C	0.455547	37.1761
MTPN	rs1354034	eqtl-a-ENSG00000105887	0.114684	30551	0.0122123	5.94292e-21	3	56849749	C	T	0.618137	88.1825
MTPN	rs149007767	eqtl-a-ENSG00000105887	0.133501	29059	0.0166437	1.04882e-15	7	50370254	T	C	0.149708	64.3338
MTPN	rs113134501	eqtl-a-ENSG00000105887	-0.245991	29137	0.0401068	8.60201e-10	7	135610800	T	C	0.0224681	37.616
MTPN	rs73164996	eqtl-a-ENSG00000105887	0.212887	30551	0.0203897	1.61436e-25	7	135692604	G	A	0.0932475	109.005
MTPN	rs16971217	eqtl-a-ENSG00000105887	0.087994	30167	0.0155664	1.57848e-08	17	33944055	G	C	0.177288	31.9522
LFNG	rs149110519	eqtl-a-ENSG00000106003	0.242413	25735	0.0265795	7.49894e-20	6	144385777	T	C	0.0526158	83.1734
LFNG	rs2969059	eqtl-a-ENSG00000106003	-0.0998909	27274	0.0126321	2.61999e-15	7	2489700	C	G	0.329745	62.5272
LFNG	rs4721752	eqtl-a-ENSG00000106003	-0.671515	27279	0.0211271	1e-200	7	2567527	G	C	0.0805485	1010.18
AHR	rs1375493	eqtl-a-ENSG00000106546	0.0993686	31355	0.0119764	1.06586e-16	2	182323766	A	G	0.565077	68.8364
AHR	rs518136	eqtl-a-ENSG00000106546	-0.223512	31470	0.0120971	3.19816e-76	7	17081157	A	G	0.383141	341.359
AHR	rs17643734	eqtl-a-ENSG00000106546	0.695137	30851	0.0240199	3.77572e-184	7	17162882	G	A	0.0617738	837.472
AHR	rs1111547	eqtl-a-ENSG00000106546	-0.117272	31470	0.0134334	2.55094e-18	7	17451588	G	A	0.734	76.206
AHR	rs55793580	eqtl-a-ENSG00000106546	-0.110521	31355	0.0158233	2.85233e-12	9	127009395	T	C	0.169838	48.7829
MEGF9	rs149007767	eqtl-a-ENSG00000106780	-0.199618	29863	0.0165968	2.54449e-33	7	50370254	T	C	0.149708	144.651
MEGF9	rs1577001	eqtl-a-ENSG00000106780	0.232592	23796	0.0372869	4.43772e-10	9	123557307	A	G	0.0260893	38.9081
MEGF9	rs10984962	eqtl-a-ENSG00000106780	0.471365	30803	0.0119817	1e-200	9	123349511	C	G	0.666236	1547.57
MEGF9	rs78053605	eqtl-a-ENSG00000106780	0.235947	26855	0.0304287	8.9043e-15	9	123623772	A	G	0.0396694	60.1215
MEGF9	rs1819207	eqtl-a-ENSG00000106780	0.157428	31464	0.0171606	4.56667e-20	9	123962186	G	A	0.861143	84.1534
RASSF4	rs34856868	eqtl-a-ENSG00000107551	0.231705	24808	0.0384253	1.63961e-09	1	92554283	A	G	0.0245314	36.3581
RASSF4	rs1375493	eqtl-a-ENSG00000107551	0.0918059	31569	0.0119807	1.81635e-14	2	182323766	A	G	0.565077	58.715
RASSF4	rs6782228	eqtl-a-ENSG00000107551	-0.0857346	31569	0.0133292	1.25771e-10	3	128323424	C	G	0.273721	41.3691
RASSF4	rs10098310	eqtl-a-ENSG00000107551	-0.0940121	31569	0.0120137	5.06874e-15	8	130613614	A	G	0.575007	61.2331
RASSF4	rs11239286	eqtl-a-ENSG00000107551	0.505302	19470	0.0438547	1.02212e-30	10	45443686	T	C	0.0185927	132.747
RASSF4	rs11598934	eqtl-a-ENSG00000107551	0.148724	28805	0.0213387	3.17834e-12	10	45054818	A	G	0.0847029	48.5731
RASSF4	rs76260312	eqtl-a-ENSG00000107551	-0.695616	31569	0.018843	1e-200	10	45434467	A	G	0.10123	1362.74
RASSF4	rs3758398	eqtl-a-ENSG00000107551	0.363449	31684	0.0157738	1.79473e-117	10	45477080	C	T	0.835845	530.868
RASSF4	rs11642873	eqtl-a-ENSG00000107551	0.0837809	31300	0.0141828	3.47969e-09	16	85991705	C	A	0.227359	34.893
ABI3	rs3130618	eqtl-a-ENSG00000108798	0.0908141	30602	0.0155784	5.56276e-09	6	31632134	A	C	0.176911	33.9807
ABI3	rs1892548	eqtl-a-ENSG00000108798	-0.0739941	31684	0.0123732	2.23141e-09	13	41002641	C	T	0.638581	35.7604
ABI3	rs8026803	eqtl-a-ENSG00000108798	-0.095377	31684	0.0137599	4.16102e-12	15	80260014	C	T	0.247924	48.0429
UNC119	rs149110519	eqtl-a-ENSG00000109103	0.174675	25735	0.0266172	5.29541e-11	6	144385777	T	C	0.0526158	43.0629
BST1	rs76950141	eqtl-a-ENSG00000109743	0.457866	25813	0.0404901	1.19784e-29	4	15872757	G	T	0.0218922	127.863
BST1	rs73125606	eqtl-a-ENSG00000109743	-0.479545	31567	0.012584	1e-200	4	15547314	A	C	0.282802	1452.09
BST1	rs67469662	eqtl-a-ENSG00000109743	-0.280254	31355	0.0153117	7.77499e-75	4	15862041	A	G	0.179985	334.988
BST1	rs143830966	eqtl-a-ENSG00000109743	-0.115088	31567	0.0198295	6.47515e-09	4	15143750	A	G	0.0998415	33.6829
BST1	rs11730000	eqtl-a-ENSG00000109743	0.390053	23297	0.0449168	3.82737e-18	4	15270141	A	G	0.0177807	75.4036
BST1	rs56388170	eqtl-a-ENSG00000109743	-0.0928043	31355	0.0131041	1.41873e-12	7	28724374	T	G	0.289189	50.1527
CTSC	rs149110519	eqtl-a-ENSG00000109861	0.213593	25735	0.0265971	9.70063e-16	6	144385777	T	C	0.0526158	64.4869
CTSC	rs56388170	eqtl-a-ENSG00000109861	0.0848382	31355	0.0131079	9.65828e-11	7	28724374	T	G	0.289189	41.8879
CTSC	rs72960978	eqtl-a-ENSG00000109861	-0.291496	17836	0.0511272	1.18831e-08	11	87888891	C	T	0.0137082	32.5022
CTSC	rs111402463	eqtl-a-ENSG00000109861	-0.494768	26823	0.0482559	1.14736e-24	11	87945101	A	G	0.0153347	105.116
CTSC	rs74458821	eqtl-a-ENSG00000109861	0.806795	30165	0.0213735	1e-200	11	87988825	G	C	0.0762455	1424.78
CTSC	rs139632872	eqtl-a-ENSG00000109861	-0.639185	30546	0.0307931	1.04665e-95	11	88067236	G	T	0.0376703	430.842
CTSC	rs149299500	eqtl-a-ENSG00000109861	0.409299	23454	0.0482988	2.36701e-17	11	88089467	G	A	0.0153436	71.8078
CTSC	rs112033114	eqtl-a-ENSG00000109861	-0.429189	29829	0.0241221	8.06492e-71	11	88143605	A	G	0.0635857	316.547
CTSC	rs76675168	eqtl-a-ENSG00000109861	-0.520921	26413	0.0360474	2.47059e-47	11	88076004	C	T	0.0276268	208.816
CTSC	rs139752290	eqtl-a-ENSG00000109861	0.382365	29142	0.0357104	9.39723e-27	11	88026113	A	G	0.0283583	114.64
CTSC	rs141170528	eqtl-a-ENSG00000109861	0.322687	27849	0.0409294	3.17541e-15	11	88090052	A	G	0.0215158	62.1528
CTSC	rs149258603	eqtl-a-ENSG00000109861	-0.46742	9893	0.0480726	2.39662e-22	11	88468459	A	G	0.0154655	94.5217
MS4A6A	rs1375493	eqtl-a-ENSG00000110077	0.173881	30820	0.0119161	3.14847e-48	2	182323766	A	G	0.565077	212.916
MS4A6A	rs2010054	eqtl-a-ENSG00000110077	0.083124	30820	0.012063	5.54753e-12	3	128305302	G	A	0.585938	47.4804
MS4A6A	rs149007767	eqtl-a-ENSG00000110077	-0.100215	29328	0.0166603	1.79659e-09	7	50370254	T	C	0.149708	36.1801
MS4A6A	rs1991866	eqtl-a-ENSG00000110077	-0.092458	30820	0.0120435	1.63117e-14	8	130624105	C	G	0.582429	58.9326
MS4A6A	rs55793580	eqtl-a-ENSG00000110077	-0.101284	30820	0.0158277	1.55991e-10	9	127009395	T	C	0.169838	40.9466
MS4A6A	rs62569723	eqtl-a-ENSG00000110077	0.093605	30820	0.0146958	1.89771e-10	9	113936919	G	A	0.205979	40.568
MS4A6A	rs73481283	eqtl-a-ENSG00000110077	0.205212	22203	0.035261	5.89889e-09	11	60210031	G	C	0.0292795	33.867
MS4A6A	rs7130322	eqtl-a-ENSG00000110077	-0.107871	30819	0.0182239	3.23512e-09	11	60414821	G	C	0.121051	35.0347
MS4A6A	rs1441586	eqtl-a-ENSG00000110077	-0.511642	30935	0.0112232	1e-200	11	59856028	C	T	0.430249	2078.12
MS4A6A	rs1809125	eqtl-a-ENSG00000110077	-0.145452	30819	0.013033	6.3841e-29	11	60072678	T	C	0.708036	124.544
MS4A6A	rs597808	eqtl-a-ENSG00000110077	0.0693936	27340	0.0119026	5.54268e-09	12	111973358	G	A	0.52377	33.9878
MS4A6A	rs13330176	eqtl-a-ENSG00000110077	-0.122701	30491	0.0144154	1.70962e-17	16	86019087	A	T	0.21644	72.446
MS4A6A	rs17196752	eqtl-a-ENSG00000110077	-0.0878249	30935	0.0148315	3.18823e-09	20	48887268	T	C	0.20106	35.062
ALDH2	rs141094656	eqtl-a-ENSG00000111275	0.238907	21629	0.0429813	2.72258e-08	1	92753336	C	T	0.0195137	30.8929
ALDH2	rs1375493	eqtl-a-ENSG00000111275	0.178081	31569	0.0119117	1.55274e-50	2	182323766	A	G	0.565077	223.491
ALDH2	rs9880192	eqtl-a-ENSG00000111275	-0.0734046	31569	0.0121708	1.6275e-09	3	128297569	C	G	0.392874	36.3731
ALDH2	rs7785014	eqtl-a-ENSG00000111275	-0.080856	31240	0.0126231	1.50169e-10	7	137881690	C	T	0.668332	41.0265
ALDH2	rs149007767	eqtl-a-ENSG00000111275	-0.323304	30077	0.0164582	6.48037e-86	7	50370254	T	C	0.149708	385.859
ALDH2	rs150640087	eqtl-a-ENSG00000111275	0.287794	25010	0.050392	1.1231e-08	7	50444152	T	G	0.0141169	32.6141
ALDH2	rs2293889	eqtl-a-ENSG00000111275	0.0696144	30792	0.0121379	9.72814e-09	8	116599199	G	T	0.600603	32.8914
ALDH2	rs1991866	eqtl-a-ENSG00000111275	-0.0805766	31569	0.0120496	2.27772e-11	8	130624105	C	G	0.582429	44.7142
ALDH2	rs10980800	eqtl-a-ENSG00000111275	0.114848	31684	0.0142627	8.13205e-16	9	113915905	C	T	0.22312	64.836
ALDH2	rs73412370	eqtl-a-ENSG00000111275	0.116945	30902	0.0144623	6.16595e-16	12	111814970	G	A	0.214659	65.3823
ALDH2	rs7969271	eqtl-a-ENSG00000111275	0.62602	28379	0.018279	1e-200	12	112156802	A	T	0.109981	1172.85
ALDH2	rs78834294	eqtl-a-ENSG00000111275	0.419053	14140	0.0412864	3.32047e-24	12	112783678	A	G	0.021075	103.006
ALDH2	rs13333054	eqtl-a-ENSG00000111275	-0.138921	31684	0.01453	1.16627e-21	16	86011033	T	C	0.211395	91.4065
ALDH2	rs7212590	eqtl-a-ENSG00000111275	-0.145062	31569	0.020753	2.74916e-12	17	57885709	T	C	0.0900785	48.856
ALDH2	rs17196752	eqtl-a-ENSG00000111275	-0.152842	31684	0.0147941	5.08159e-25	20	48887268	T	C	0.20106	106.729
SOD2	rs141103734	eqtl-a-ENSG00000112096	-0.195923	24999	0.0275987	1.25487e-12	6	160018236	A	G	0.0487139	50.3917
SOD2	rs111962240	eqtl-a-ENSG00000112096	1.37875	29194	0.025332	1e-200	6	160076945	A	G	0.0479225	2962.12
SOD2	rs62437294	eqtl-a-ENSG00000112096	-0.297041	27225	0.0254763	2.05022e-31	6	160080310	A	G	0.0573457	135.934
SOD2	rs149110519	eqtl-a-ENSG00000112096	-0.152728	25521	0.0266267	9.69393e-09	6	144385777	T	C	0.0526158	32.8979
SOD2	rs191142340	eqtl-a-ENSG00000112096	-0.232594	14057	0.0361604	1.256e-10	6	160073542	A	C	0.0277836	41.3684
SOD2	rs56388170	eqtl-a-ENSG00000112096	0.082977	30757	0.0131087	2.45482e-10	7	28724374	T	G	0.289189	40.0653
SOD2	rs77526211	eqtl-a-ENSG00000112096	-0.270185	29063	0.0291827	2.07109e-20	13	40974023	A	G	0.0432109	85.712
SOD2	rs111778408	eqtl-a-ENSG00000112096	-0.108889	29567	0.0197491	3.51172e-08	14	35572163	A	G	0.100785	30.3979
SOD2	rs12600856	eqtl-a-ENSG00000112096	0.0824165	30971	0.012245	1.692e-11	17	38163295	C	T	0.379553	45.2984
SOD2	rs11881751	eqtl-a-ENSG00000112096	-0.0795396	30971	0.014091	1.65371e-08	19	4997420	A	G	0.231675	31.8607
HBEGF	rs73257091	eqtl-a-ENSG00000113070	0.247854	31355	0.0141107	4.58353e-69	5	139664664	T	C	0.224504	308.508
MAPKAPK3	rs34267788	eqtl-a-ENSG00000114738	-0.639128	31567	0.0168876	1e-200	3	50544811	A	T	0.129549	1432.23
MAPKAPK3	rs71326915	eqtl-a-ENSG00000114738	-0.0932625	31468	0.0142019	5.13334e-11	3	50119256	A	T	0.22631	43.1215
MAPKAPK3	rs149110519	eqtl-a-ENSG00000114738	0.713672	25735	0.0259721	3.1842e-166	6	144385777	T	C	0.0526158	755.004
GCA	rs77645656	eqtl-a-ENSG00000115271	-0.429273	22062	0.0458116	7.21274e-21	2	163118227	G	A	0.0170655	87.7964
GCA	rs4794822	eqtl-a-ENSG00000115271	0.0871094	31185	0.0122389	1.10129e-12	17	38156712	T	C	0.380161	50.6544
RGS2	rs1890397	eqtl-a-ENSG00000116741	0.212821	31470	0.0117927	8.35988e-73	1	192770933	G	A	0.532038	325.668
RGS2	rs56330463	eqtl-a-ENSG00000116741	-0.132218	31355	0.0120158	3.67198e-28	5	148200011	C	T	0.582097	121.073
RGS2	rs4766578	eqtl-a-ENSG00000116741	0.0671935	28203	0.0119131	1.69852e-08	12	111904371	A	T	0.531061	31.8108
CTSD	rs6684514	eqtl-a-ENSG00000117984	0.10309	26009	0.013125	4.01698e-15	1	156255456	A	G	0.287248	61.6881
CTSD	rs149007767	eqtl-a-ENSG00000117984	-0.100338	24788	0.0166602	1.71431e-09	7	50370254	T	C	0.149708	36.269
CTSD	rs72850978	eqtl-a-ENSG00000117984	-0.189156	26280	0.0214479	1.1508e-18	11	1818173	G	C	0.0835661	77.7746
CTSD	rs907612	eqtl-a-ENSG00000117984	-0.117068	15606	0.0122823	1.55167e-21	11	1874221	T	C	0.370828	90.8367
CTSD	rs187312763	eqtl-a-ENSG00000117984	-0.603668	16679	0.0412985	2.1757e-48	11	1737957	A	G	0.0208962	213.637
SGK1	rs3733018	eqtl-a-ENSG00000118515	0.072787	26280	0.0123952	4.29527e-09	3	187456594	C	A	0.64143	34.48
SGK1	rs9321441	eqtl-a-ENSG00000118515	-0.146406	26156	0.017511	6.22874e-17	6	134735412	G	C	0.132513	69.8977
SGK1	rs9376061	eqtl-a-ENSG00000118515	-0.167849	26609	0.0153739	9.47545e-28	6	135054981	G	A	0.181593	119.189
SGK1	rs17827161	eqtl-a-ENSG00000118515	0.832085	25331	0.0253318	1e-200	6	134557389	G	T	0.0542221	1078.87
SGK1	rs149007767	eqtl-a-ENSG00000118515	0.22987	25002	0.016569	9.18121e-44	7	50370254	T	C	0.149708	192.459
FBXL5	rs10003282	eqtl-a-ENSG00000118564	0.102555	31350	0.0139864	2.26048e-13	4	15814346	G	A	0.236174	53.7618
FBXL5	rs62290605	eqtl-a-ENSG00000118564	-0.294777	31353	0.012855	2.28034e-116	4	15681536	C	T	0.291824	525.794
CSF3R	rs3917922	eqtl-a-ENSG00000119535	-0.644683	21575	0.0485651	3.24116e-40	1	36945713	T	C	0.0150606	176.199
CSF3R	rs9264638	eqtl-a-ENSG00000119535	0.159842	30658	0.012658	1.48354e-36	6	31238318	A	G	0.677162	159.45
CSF3R	rs149110519	eqtl-a-ENSG00000119535	-0.245758	25521	0.0265774	2.30887e-20	6	144385777	T	C	0.0526158	85.4981
CSF3R	rs56388170	eqtl-a-ENSG00000119535	0.099863	31141	0.0131004	2.48256e-14	7	28724374	T	G	0.289189	58.1048
CSF3R	rs12600856	eqtl-a-ENSG00000119535	0.0755211	31355	0.0122482	7.01278e-10	17	38163295	C	T	0.379553	38.0158
OGFRL1	rs72926558	eqtl-a-ENSG00000119900	-0.148576	30451	0.0168599	1.22293e-18	6	71814473	G	T	0.144946	77.6531
OGFRL1	rs828630	eqtl-a-ENSG00000119900	0.284085	30895	0.0131313	8.59014e-104	6	72043897	G	A	0.273817	468.008
OGFRL1	rs9455384	eqtl-a-ENSG00000119900	-0.610604	30895	0.0159462	1e-200	6	71949845	C	T	0.148145	1466.14
OGFRL1	rs149007767	eqtl-a-ENSG00000119900	-0.125054	29288	0.0166484	5.84117e-14	7	50370254	T	C	0.149708	56.4184
OGFRL1	rs7210990	eqtl-a-ENSG00000119900	0.0653455	30780	0.0118985	3.9786e-08	17	16170764	A	C	0.481977	30.1591
DUSP1	rs7702178	eqtl-a-ENSG00000120129	0.161159	31684	0.0157015	1.02589e-24	5	172196997	C	T	0.17231	105.341
PLXDC2	rs10187424	eqtl-a-ENSG00000120594	-0.0777357	31684	0.0120379	1.0638e-10	2	85794297	C	T	0.420816	41.6977
PLXDC2	rs28498283	eqtl-a-ENSG00000120594	-0.0769813	26953	0.0136518	1.71041e-08	2	43360065	T	A	0.254318	31.795
PLXDC2	rs56388170	eqtl-a-ENSG00000120594	-0.0955852	31355	0.0131027	2.98195e-13	7	28724374	T	G	0.289189	53.2147
PLXDC2	rs11011922	eqtl-a-ENSG00000120594	-0.0808328	31569	0.0143034	1.59151e-08	10	20554893	G	T	0.222069	31.9352
PLXDC2	rs4634985	eqtl-a-ENSG00000120594	-0.198155	31184	0.0142395	5.07925e-44	10	20434780	C	T	0.778678	193.639
PLXDC2	rs76355037	eqtl-a-ENSG00000120594	-0.182272	29498	0.0180969	7.34683e-24	10	19726686	G	C	0.122364	101.438
PLXDC2	rs77515417	eqtl-a-ENSG00000120594	-0.342281	29371	0.0334017	1.21563e-24	10	20095240	A	G	0.0325774	105.002
EGR1	rs12485444	eqtl-a-ENSG00000120738	0.0695974	31240	0.0118911	4.82781e-09	3	188135783	A	T	0.509196	34.2542
EGR1	rs8026803	eqtl-a-ENSG00000120738	0.0806283	31684	0.0137666	4.72444e-09	15	80260014	C	T	0.247924	34.3
PLBD1	rs141094656	eqtl-a-ENSG00000121316	0.285053	16340	0.0429613	3.24489e-11	1	92753336	C	T	0.0195137	44.0193
PLBD1	rs2124440	eqtl-a-ENSG00000121316	0.0841638	26395	0.0119436	1.8281e-12	2	182328214	A	G	0.550445	49.6532
PLBD1	rs12478601	eqtl-a-ENSG00000121316	-0.15017	26011	0.0119717	4.30923e-36	2	43721508	T	C	0.574604	157.334
PLBD1	rs6782228	eqtl-a-ENSG00000121316	-0.0766001	26280	0.0133331	9.18121e-09	3	128323424	C	G	0.273721	33.0038
PLBD1	rs149007767	eqtl-a-ENSG00000121316	-0.216382	24788	0.0165819	6.40472e-39	7	50370254	T	C	0.149708	170.27
PLBD1	rs7785014	eqtl-a-ENSG00000121316	0.0721384	25951	0.0126268	1.10869e-08	7	137881690	C	T	0.668332	32.6372
PLBD1	rs10980800	eqtl-a-ENSG00000121316	0.103997	26395	0.0142686	3.1369e-13	9	113915905	C	T	0.22312	53.1185
PLBD1	rs111493191	eqtl-a-ENSG00000121316	0.107328	17083	0.0122384	1.79308e-18	12	14584612	A	G	0.378447	76.8999
PLBD1	rs139884832	eqtl-a-ENSG00000121316	0.295289	22057	0.0404978	3.06761e-13	12	15123326	G	A	0.0220017	53.1609
PLBD1	rs12425606	eqtl-a-ENSG00000121316	-0.322349	26280	0.0128396	4.27563e-139	12	14715793	T	C	0.2895	630.255
PLBD1	rs35979828	eqtl-a-ENSG00000121316	-0.198005	24547	0.0255949	1.02424e-14	12	54685880	T	C	0.0571059	59.8425
PLBD1	rs4142441	eqtl-a-ENSG00000121316	0.12269	26310	0.0163672	6.57961e-14	20	42839620	G	A	0.156066	56.1871
CSTA	rs34408666	eqtl-a-ENSG00000121552	-0.686591	31681	0.016332	1e-200	3	121981609	A	G	0.136717	1767.22
CSTA	rs9862542	eqtl-a-ENSG00000121552	0.404198	22714	0.036092	4.12382e-29	3	122210810	A	G	0.0277227	125.409
CSTA	rs2288678	eqtl-a-ENSG00000121552	-0.151735	31684	0.0200212	3.48739e-14	3	122667277	G	A	0.0975234	57.4333
CSTA	rs77199337	eqtl-a-ENSG00000121552	0.278156	31355	0.0157734	1.34122e-69	3	121971438	G	A	0.167295	310.956
SRGN	rs10998535	eqtl-a-ENSG00000122862	0.461852	31470	0.0146197	1e-200	10	70805373	T	C	0.191439	997.932
SRGN	rs10998562	eqtl-a-ENSG00000122862	-0.140227	31349	0.0127065	2.56212e-28	10	70841333	A	G	0.319786	121.782
SRGN	rs35979828	eqtl-a-ENSG00000122862	-0.203649	29622	0.0255918	1.75428e-15	12	54685880	T	C	0.0571059	63.3189
SRGN	rs7210990	eqtl-a-ENSG00000122862	0.0700676	31355	0.0118966	3.87133e-09	17	16170764	A	C	0.481977	34.6865
ADGRE5	rs55793580	eqtl-a-ENSG00000123146	-0.150376	31355	0.0158	1.77215e-21	9	127009395	T	C	0.169838	90.5764
ADGRE5	rs11065979	eqtl-a-ENSG00000123146	-0.0738451	28204	0.0120475	8.81008e-10	12	112059557	T	C	0.418831	37.5681
ADGRE5	rs62122578	eqtl-a-ENSG00000123146	0.172072	22839	0.013874	2.5363e-35	19	14493302	A	G	0.23932	153.808
LRP1	rs1375493	eqtl-a-ENSG00000123384	0.0754026	31569	0.0119888	3.18288e-10	2	182323766	A	G	0.565077	39.5543
LRP1	rs10098310	eqtl-a-ENSG00000123384	-0.0764944	31569	0.0120225	1.98372e-10	8	130613614	A	G	0.575007	40.4802
LRP1	rs55909821	eqtl-a-ENSG00000123384	0.152098	26376	0.0244075	4.62285e-10	12	57430321	T	C	0.0633069	38.83
BATF3	rs2047290	eqtl-a-ENSG00000123685	-0.0952177	31231	0.0119641	1.74261e-15	1	213062930	A	G	0.560273	63.3355
BATF3	rs12128789	eqtl-a-ENSG00000123685	-0.624269	31564	0.0164349	1e-200	1	212852832	C	T	0.138038	1442.72
BATF3	rs12485444	eqtl-a-ENSG00000123685	0.0869278	31240	0.011883	2.56626e-13	3	188135783	A	T	0.509196	53.5103
BATF3	rs1892548	eqtl-a-ENSG00000123685	-0.0767077	31684	0.012372	5.64625e-10	13	41002641	C	T	0.638581	38.4389
BATF3	rs8026803	eqtl-a-ENSG00000123685	-0.0752972	31684	0.0137688	4.53085e-08	15	80260014	C	T	0.247924	29.9046
G0S2	rs2076359	eqtl-a-ENSG00000123689	-0.224481	31355	0.0137638	8.43335e-60	1	209823970	T	C	0.24218	265.984
G0S2	rs74399656	eqtl-a-ENSG00000123689	-0.127483	31240	0.0178757	9.92202e-13	1	209869456	T	C	0.126448	50.857
G0S2	rs56330463	eqtl-a-ENSG00000123689	-0.116594	31569	0.0120273	3.19742e-22	5	148200011	C	T	0.582097	93.9699
TREM1	rs56330463	eqtl-a-ENSG00000124731	-0.0892811	31569	0.0120439	1.23652e-13	5	148200011	C	T	0.582097	54.9487
TREM1	rs6920514	eqtl-a-ENSG00000124731	0.136947	31355	0.0125311	8.3946e-28	6	40932837	C	T	0.662196	119.426
TREM1	rs7747296	eqtl-a-ENSG00000124731	0.992719	31684	0.0175657	1e-200	6	41170494	C	A	0.895449	3193.7
TREM1	rs9471551	eqtl-a-ENSG00000124731	0.261434	31567	0.0117388	7.06318e-110	6	41290313	C	G	0.540767	495.963
TREM1	rs149007767	eqtl-a-ENSG00000124731	-0.150671	30077	0.0166333	1.3213e-19	7	50370254	T	C	0.149708	82.0491
TREM1	rs55793580	eqtl-a-ENSG00000124731	-0.112419	31569	0.0158223	1.20143e-12	9	127009395	T	C	0.169838	50.4792
TREM1	rs11065979	eqtl-a-ENSG00000124731	-0.0725017	28418	0.0120481	1.76799e-09	12	112059557	T	C	0.418831	36.21
EREG	rs58813617	eqtl-a-ENSG00000124882	-0.243983	30434	0.0133045	4.08696e-75	4	75196513	C	G	0.26647	336.274
EREG	rs1588265	eqtl-a-ENSG00000124882	0.0729216	30551	0.0127868	1.17861e-08	5	59369794	G	A	0.316034	32.5207
AHNAK	rs1375493	eqtl-a-ENSG00000124942	0.0954344	30971	0.0119787	1.62293e-15	2	182323766	A	G	0.565077	63.4691
AHNAK	rs55793580	eqtl-a-ENSG00000124942	-0.100298	30971	0.0158281	2.3459e-10	9	127009395	T	C	0.169838	40.1512
AHNAK	rs2513059	eqtl-a-ENSG00000124942	-0.220894	31086	0.0131741	4.24033e-63	11	62193981	T	C	0.723345	281.124
AHNAK	rs2849031	eqtl-a-ENSG00000124942	-0.164683	31086	0.0125959	4.61211e-39	11	62365665	A	G	0.671465	170.927
AHNAK	rs3184504	eqtl-a-ENSG00000124942	0.0841047	28204	0.0119248	1.75348e-12	12	111884608	C	T	0.542056	49.7402
MT2A	rs9268839	eqtl-a-ENSG00000125148	0.0922431	29997	0.0121052	2.53688e-14	6	32428772	G	A	0.403803	58.0624
MT2A	rs9402686	eqtl-a-ENSG00000125148	-0.102067	30971	0.0133404	1.99113e-14	6	135427817	A	G	0.272456	58.5336
MT2A	rs12922308	eqtl-a-ENSG00000125148	0.4738	31469	0.0114517	1e-200	16	56621367	T	C	0.595385	1711.68
MT2A	rs151181	eqtl-a-ENSG00000125148	-0.0664828	30476	0.0120981	3.89834e-08	16	28490517	C	T	0.407827	30.1964
MT2A	rs143239220	eqtl-a-ENSG00000125148	-0.253118	31017	0.018862	4.64195e-41	16	56426775	C	A	0.110529	180.071
MT2A	rs12447019	eqtl-a-ENSG00000125148	-0.301727	30803	0.0117362	9.22571e-146	16	56699756	G	T	0.434238	660.914
MT2A	rs35033748	eqtl-a-ENSG00000125148	-0.101823	27110	0.0144449	1.7997e-12	17	27179590	C	T	0.215702	49.6856
IL1B	rs6542082	eqtl-a-ENSG00000125538	-0.0965459	30902	0.0118842	4.51024e-16	2	113464709	G	A	0.481182	65.9933
IL1B	rs1531070	eqtl-a-ENSG00000125538	-0.0739755	31684	0.0120688	8.81008e-10	4	140795327	A	G	0.413713	37.5682
IL1B	rs6893300	eqtl-a-ENSG00000125538	-0.0815811	31684	0.0130026	3.51439e-10	5	179135815	A	C	0.297362	39.3633
IL1B	rs149110519	eqtl-a-ENSG00000125538	-0.194985	25735	0.0266072	2.32916e-13	6	144385777	T	C	0.0526158	53.6995
IL1B	rs56388170	eqtl-a-ENSG00000125538	0.0874073	31355	0.0131067	2.57929e-11	7	28724374	T	G	0.289189	44.4714
IL1B	rs149007767	eqtl-a-ENSG00000125538	0.165055	30077	0.0166237	3.11961e-23	7	50370254	T	C	0.149708	98.5764
IL1B	rs7846314	eqtl-a-ENSG00000125538	-0.0882581	31569	0.0155299	1.322e-08	8	61650831	T	A	0.178349	32.2957
IL1B	rs111778408	eqtl-a-ENSG00000125538	-0.166719	30165	0.0197205	2.80996e-17	14	35572163	A	G	0.100785	71.467
IL1B	rs8078723	eqtl-a-ENSG00000125538	0.130981	31684	0.0122127	7.76784e-27	17	38166879	C	T	0.379928	115.018
FOSB	rs10774625	eqtl-a-ENSG00000125740	0.0830594	23129	0.0119063	3.03669e-12	12	111910219	G	A	0.53123	48.6616
FOSB	rs1049739	eqtl-a-ENSG00000125740	-0.0888876	22106	0.0120883	1.93241e-13	19	45978375	G	A	0.407751	54.0646
VASP	rs360017	eqtl-a-ENSG00000125753	0.127999	30820	0.0146761	2.73779e-18	5	173207353	G	A	0.793972	76.0613
VASP	rs2006133	eqtl-a-ENSG00000125753	0.719142	30477	0.0130168	1e-200	19	45991116	T	G	0.220527	3052.05
VASP	rs146876839	eqtl-a-ENSG00000125753	0.230779	3698	0.0362894	2.0254e-10	19	46117540	G	A	0.0275825	40.4202
VASP	rs147767108	eqtl-a-ENSG00000125753	0.428842	1404	0.0439991	1.90766e-22	19	45983934	T	C	0.0185185	94.8611
VASP	rs147661652	eqtl-a-ENSG00000125753	-0.239195	12530	0.0329869	4.13143e-13	19	46000493	G	A	0.0335595	52.5717
GPCPD1	rs149110519	eqtl-a-ENSG00000125772	-0.196427	25735	0.0266064	1.54989e-13	6	144385777	T	C	0.0526158	54.5
GPCPD1	rs56388170	eqtl-a-ENSG00000125772	-0.085378	31355	0.0131076	7.32656e-11	7	28724374	T	G	0.289189	42.4246
GPCPD1	rs1151948	eqtl-a-ENSG00000125772	0.087532	31569	0.0149676	4.97519e-09	20	5785482	T	C	0.196252	34.1981
GPCPD1	rs141259732	eqtl-a-ENSG00000125772	0.904089	26066	0.0393957	1.51356e-116	20	5594755	A	G	0.0225096	526.613
GPCPD1	rs805770	eqtl-a-ENSG00000125772	0.208188	24632	0.0119098	2.02768e-68	20	5668714	T	C	0.425449	305.539
GPCPD1	rs111833508	eqtl-a-ENSG00000125772	0.28829	19119	0.0184002	2.51884e-55	20	5609343	C	G	0.116384	245.453
CD93	rs12052715	eqtl-a-ENSG00000125810	0.0766982	31569	0.0131025	4.80474e-09	2	160677375	G	C	0.710147	34.2637
CD93	rs76840964	eqtl-a-ENSG00000125810	-0.140997	31240	0.0178883	3.21662e-15	2	160754947	G	A	0.126123	62.1232
CD93	rs6440003	eqtl-a-ENSG00000125810	-0.0976264	31684	0.0119794	3.6509e-16	3	141094209	A	G	0.434308	66.4105
CD93	rs149110519	eqtl-a-ENSG00000125810	-0.152051	25735	0.026627	1.12709e-08	6	144385777	T	C	0.0526158	32.6062
CD93	rs149007767	eqtl-a-ENSG00000125810	-0.378912	30077	0.0163739	1.78238e-118	7	50370254	T	C	0.149708	535.48
CD93	rs6986779	eqtl-a-ENSG00000125810	0.0700811	24943	0.0124648	1.88538e-08	8	142337790	T	C	0.349935	31.608
CD93	rs10098310	eqtl-a-ENSG00000125810	-0.0662785	31569	0.0120268	3.57207e-08	8	130613614	A	G	0.575007	30.3681
CD93	rs61863818	eqtl-a-ENSG00000125810	0.0785622	31569	0.0140682	2.34509e-08	10	99136403	T	C	0.232773	31.1833
CD93	rs6082903	eqtl-a-ENSG00000125810	-0.0817601	31683	0.0119658	8.31572e-12	20	22880315	C	T	0.441578	46.6844
CD93	rs2424504	eqtl-a-ENSG00000125810	-0.737823	31568	0.0192921	1e-200	20	23035400	C	T	0.0953271	1462.57
CD93	rs17682515	eqtl-a-ENSG00000125810	-0.264448	31680	0.0132283	6.56901e-89	20	23059279	C	A	0.269479	399.618
CD93	rs35701829	eqtl-a-ENSG00000125810	0.134276	31484	0.0155131	4.90343e-18	20	23587063	A	G	0.178159	74.9156
FAM110A	rs8026803	eqtl-a-ENSG00000125898	-0.0939302	31470	0.0137606	8.73172e-12	15	80260014	C	T	0.247924	46.5917
FAM110A	rs805883	eqtl-a-ENSG00000125898	-0.412107	27185	0.0114158	1e-200	20	810707	G	A	0.534044	1303.09
FAM110A	rs1106699	eqtl-a-ENSG00000125898	0.303557	31129	0.0116562	1.63305e-149	20	828791	T	C	0.5351	678.17
PLAGL2	rs3732378	eqtl-a-ENSG00000126003	-0.0942992	31300	0.0159981	3.75587e-09	3	39307162	A	G	0.165434	34.7417
PLAGL2	rs12485444	eqtl-a-ENSG00000126003	-0.0944412	31240	0.0118789	1.86209e-15	3	188135783	A	T	0.509196	63.2037
PLAGL2	rs8026803	eqtl-a-ENSG00000126003	-0.147761	31684	0.0137271	5.08042e-27	15	80260014	C	T	0.247924	115.86
PLAGL2	rs1205843	eqtl-a-ENSG00000126003	0.216697	30864	0.0174525	2.12912e-35	20	30742996	T	G	0.132634	154.157
PLAGL2	rs76892796	eqtl-a-ENSG00000126003	-0.358604	18630	0.0475412	4.59304e-14	20	30809800	G	A	0.0158615	56.891
RRAS	rs3732378	eqtl-a-ENSG00000126458	-0.10473	31300	0.0159935	5.81567e-11	3	39307162	A	G	0.165434	42.8773
RRAS	rs2239630	eqtl-a-ENSG00000126458	0.0671404	31569	0.0118988	1.67309e-08	14	23589349	G	A	0.519173	31.8371
RRAS	rs8026803	eqtl-a-ENSG00000126458	-0.114831	31684	0.0137494	6.72357e-17	15	80260014	C	T	0.247924	69.7467
RRAS	rs7251	eqtl-a-ENSG00000126458	0.0747166	28781	0.012623	3.23899e-09	19	50162909	G	C	0.331962	35.0331
NUP214	rs149110519	eqtl-a-ENSG00000126883	-0.182051	10586	0.0266137	7.88678e-12	6	144385777	T	C	0.0526158	46.7836
NUP214	rs28513357	eqtl-a-ENSG00000126883	0.652319	14256	0.0337826	4.49469e-83	9	134104852	G	A	0.0312142	372.797
ADGRE2	rs149110519	eqtl-a-ENSG00000127507	-0.155727	25735	0.0266255	4.94538e-09	6	144385777	T	C	0.0526158	34.2057
ADGRE2	rs149007767	eqtl-a-ENSG00000127507	-0.176554	30077	0.0166153	2.25113e-26	7	50370254	T	C	0.149708	112.904
ADGRE2	rs3785549	eqtl-a-ENSG00000127507	-0.0726225	27738	0.0119202	1.1123e-09	17	38149724	C	T	0.536781	37.1145
ADGRE2	rs7250789	eqtl-a-ENSG00000127507	-0.150077	28050	0.017648	1.83485e-17	19	14616170	G	C	0.869924	72.3113
ADGRE2	rs8102999	eqtl-a-ENSG00000127507	0.505649	31348	0.0133732	1e-200	19	14752608	T	C	0.764854	1429.55
ADGRE2	rs59570943	eqtl-a-ENSG00000127507	-0.667675	30817	0.0143126	1e-200	19	14894830	T	G	0.183494	2176.03
ADGRE2	rs34103680	eqtl-a-ENSG00000127507	-0.178838	31229	0.0120412	6.73287e-50	19	15129063	A	G	0.402806	220.573
ADGRE2	rs62124864	eqtl-a-ENSG00000127507	-0.195684	28673	0.0308826	2.35201e-10	19	15009199	T	G	0.0385202	40.147
ADGRE2	rs13056815	eqtl-a-ENSG00000127507	-0.0766741	27313	0.0119085	1.20579e-10	22	31668250	A	G	0.469315	41.4526
ZFP36	rs56330463	eqtl-a-ENSG00000128016	0.107568	31569	0.0120333	3.91291e-19	5	148200011	C	T	0.582097	79.9041
APOBEC3A	rs2205966	eqtl-a-ENSG00000128383	0.120837	25986	0.0122664	6.7733e-23	22	39299472	G	C	0.627203	97.0358
APOBEC3A	rs12628403	eqtl-a-ENSG00000128383	-0.898453	21566	0.0190421	1e-200	22	39358037	C	A	0.09304	2225.98
APOBEC3A	rs5757366	eqtl-a-ENSG00000128383	-0.126732	25991	0.0226186	2.10431e-08	22	39306784	T	C	0.0746605	31.3912
CDKN1C	rs9860547	eqtl-a-ENSG00000129757	-0.0747806	14263	0.0120151	4.84641e-10	3	188128979	A	G	0.427245	38.7313
CDKN1C	rs6929796	eqtl-a-ENSG00000129757	-0.102209	13566	0.0159547	1.4919e-10	6	31522669	A	G	0.166467	41.0333
CDKN1C	rs234854	eqtl-a-ENSG00000129757	0.116403	14257	0.0139547	7.32993e-17	11	2850970	A	G	0.76265	69.5707
CDKN1C	rs73204034	eqtl-a-ENSG00000129757	0.130565	14263	0.0204769	1.81769e-10	12	116839021	T	C	0.0928617	40.6503
CDKN1C	rs8026803	eqtl-a-ENSG00000129757	-0.161474	14263	0.0137162	5.40381e-32	15	80260014	C	T	0.247924	138.572
CDKN1C	rs6142618	eqtl-a-ENSG00000129757	-0.0671078	14263	0.0121234	3.10871e-08	20	30725648	G	A	0.597513	30.6363
SAT1	rs6986779	eqtl-a-ENSG00000130066	0.107997	9188	0.0124456	4.04949e-18	8	142337790	T	C	0.349935	75.283
LILRB2	rs149007767	eqtl-a-ENSG00000131042	-0.102473	24788	0.0166593	7.68989e-10	7	50370254	T	C	0.149708	37.833
LILRB2	rs12984962	eqtl-a-ENSG00000131042	-0.275648	25455	0.0125265	2.5704e-107	19	54769205	C	T	0.321847	484.19
GCH1	rs149110519	eqtl-a-ENSG00000131979	0.151193	25735	0.0266274	1.36279e-08	6	144385777	T	C	0.0526158	32.2383
GCH1	rs11848732	eqtl-a-ENSG00000131979	0.323902	31568	0.0123076	1.21899e-152	14	55315005	C	T	0.335428	692.553
GCH1	rs10138429	eqtl-a-ENSG00000131979	-0.628173	30163	0.016501	1e-200	14	55335747	G	A	0.136659	1449.14
GCH1	rs4788084	eqtl-a-ENSG00000131979	-0.0669207	31300	0.0120471	2.77613e-08	16	28539848	T	C	0.419635	30.8552
PTPRE	rs56330463	eqtl-a-ENSG00000132334	-0.075207	31355	0.0120507	4.35341e-10	5	148200011	C	T	0.582097	38.9461
PTPRE	rs76113	eqtl-a-ENSG00000132334	-0.0746369	31351	0.0132504	1.77309e-08	10	129649361	T	C	0.279332	31.7265
PTPRE	rs4353188	eqtl-a-ENSG00000132334	-0.469721	31349	0.0121201	1e-200	10	129878899	C	T	0.320976	1501.9
PTPRE	rs11016080	eqtl-a-ENSG00000132334	0.125456	31016	0.0126139	2.62543e-23	10	129928930	G	A	0.670044	98.9136
KDM6B	rs181975550	eqtl-a-ENSG00000132510	-0.247438	5003	0.037928	6.84542e-11	17	7595379	T	C	0.0251849	42.5441
KDM6B	rs17807204	eqtl-a-ENSG00000132510	-0.33792	26395	0.0227813	8.93717e-50	17	7784295	G	A	0.0724567	220.008
MBD2	rs9860547	eqtl-a-ENSG00000134046	-0.0745518	31529	0.0120152	5.47671e-10	3	188128979	A	G	0.427245	38.497
MBD2	rs2085669	eqtl-a-ENSG00000134046	-0.337329	31528	0.0176387	1.5758e-81	18	51767985	G	C	0.127147	365.718
MBD2	rs9319748	eqtl-a-ENSG00000134046	0.0672136	31526	0.0120323	2.32092e-08	18	52343461	G	A	0.576573	31.2025
CAMK1	rs141094656	eqtl-a-ENSG00000134072	0.247299	21415	0.0429779	8.71565e-09	1	92753336	C	T	0.0195137	33.1065
CAMK1	rs55814656	eqtl-a-ENSG00000134072	-0.176897	31017	0.0146334	1.21032e-33	3	9795194	A	C	0.206282	146.124
CAMK1	rs293783	eqtl-a-ENSG00000134072	-0.2395	31354	0.0186354	8.40234e-38	3	9824005	G	C	0.886234	165.16
CAMK1	rs2239630	eqtl-a-ENSG00000134072	0.0651849	31355	0.0118996	4.3016e-08	14	23589349	G	A	0.519173	30.0055
ANXA1	rs1375493	eqtl-a-ENSG00000135046	0.100227	31355	0.0119759	5.80096e-17	2	182323766	A	G	0.565077	70.0367
ANXA1	rs1000668	eqtl-a-ENSG00000135046	0.108803	31350	0.0147661	1.72703e-13	9	75405859	A	T	0.203084	54.2903
ANXA1	rs55793580	eqtl-a-ENSG00000135046	-0.14543	31355	0.0158033	3.49382e-20	9	127009395	T	C	0.169838	84.6808
ANXA1	rs1935316	eqtl-a-ENSG00000135046	0.220667	31470	0.0125226	1.6819e-69	9	75732302	T	C	0.670206	310.498
ANXA1	rs7867580	eqtl-a-ENSG00000135046	0.589756	31470	0.0126483	1e-200	9	75852207	G	A	0.741103	2173.97
ANXA1	rs10774624	eqtl-a-ENSG00000135046	0.10788	27875	0.0119045	1.28086e-19	12	111833788	A	G	0.538565	82.1161
CTSL	rs3732378	eqtl-a-ENSG00000135047	-0.0968427	26011	0.015997	1.4129e-09	3	39307162	A	G	0.165434	36.6457
CTSL	rs3118854	eqtl-a-ENSG00000135047	-0.43656	25942	0.0115839	1e-200	9	90293359	T	C	0.399258	1420.18
CTSL	rs72749800	eqtl-a-ENSG00000135047	0.6861	26278	0.0176073	1e-200	9	90455292	G	T	0.116809	1518.3
CTSL	rs7036598	eqtl-a-ENSG00000135047	0.066277	26395	0.0118923	2.50098e-08	9	90160010	G	A	0.491112	31.0571
CTSL	rs12002901	eqtl-a-ENSG00000135047	0.313087	25673	0.0297761	7.39946e-26	9	90359962	C	T	0.0413528	110.55
CTSL	rs1892548	eqtl-a-ENSG00000135047	-0.0679695	26395	0.0123756	3.96963e-08	13	41002641	C	T	0.638581	30.1622
CTSL	rs8026803	eqtl-a-ENSG00000135047	-0.117745	26395	0.0137477	1.08268e-17	15	80260014	C	T	0.247924	73.3486
CD36	rs34856868	eqtl-a-ENSG00000135218	0.296836	24808	0.0383936	1.06365e-14	1	92554283	A	G	0.0245314	59.7696
CD36	rs1375493	eqtl-a-ENSG00000135218	0.0787267	31569	0.0119873	5.11329e-11	2	182323766	A	G	0.565077	43.1294
CD36	rs6782228	eqtl-a-ENSG00000135218	-0.0783292	31569	0.0133324	4.22328e-09	3	128323424	C	G	0.273721	34.5146
CD36	rs56330463	eqtl-a-ENSG00000135218	0.0737443	31569	0.0120513	9.40459e-10	5	148200011	C	T	0.582097	37.4422
CD36	rs192757316	eqtl-a-ENSG00000135218	-0.255407	24722	0.0437027	5.09014e-09	7	80387225	G	T	0.0188578	34.1518
CD36	rs113212954	eqtl-a-ENSG00000135218	-0.537703	27777	0.0341546	7.6243e-56	7	80237950	A	G	0.0307902	247.831
CD36	rs73709177	eqtl-a-ENSG00000135218	-0.240461	31568	0.0238704	7.2144e-24	7	80109505	T	C	0.0660929	101.471
CD36	rs1093834	eqtl-a-ENSG00000135218	-0.439449	31564	0.0113174	1e-200	7	80201420	T	A	0.488712	1507.63
CD36	rs78419472	eqtl-a-ENSG00000135218	-0.658821	26038	0.0282339	1.98609e-120	7	80333822	G	A	0.0447932	544.452
CD36	rs114829292	eqtl-a-ENSG00000135218	-0.393547	22793	0.0448471	1.70294e-18	7	80559346	A	G	0.017835	76.9992
CD36	rs10980797	eqtl-a-ENSG00000135218	-0.088113	31569	0.0118988	1.30768e-13	9	113912553	G	A	0.472236	54.8335
GLUL	rs115388715	eqtl-a-ENSG00000135821	0.206862	30401	0.0258944	1.3649e-15	1	182213820	A	G	0.0556938	63.8148
GLUL	rs10752870	eqtl-a-ENSG00000135821	0.308894	31569	0.0144423	1.72187e-101	1	182374330	C	G	0.792406	457.424
GLUL	rs56330463	eqtl-a-ENSG00000135821	-0.105927	31569	0.0120343	1.344e-18	5	148200011	C	T	0.582097	77.4719
GLUL	rs149007767	eqtl-a-ENSG00000135821	0.117678	30077	0.0166522	1.58782e-12	7	50370254	T	C	0.149708	49.9365
CKAP4	rs149110519	eqtl-a-ENSG00000136026	0.587068	25735	0.0261958	3.10456e-111	6	144385777	T	C	0.0526158	502.203
CKAP4	rs56388170	eqtl-a-ENSG00000136026	-0.0768524	31355	0.0131114	4.58427e-09	7	28724374	T	G	0.289189	34.3549
CKAP4	rs17217845	eqtl-a-ENSG00000136026	-0.124906	31568	0.0138661	2.09846e-19	12	106697802	G	A	0.241517	81.1391
CKAP4	rs7296978	eqtl-a-ENSG00000136026	-0.123947	25822	0.0120099	5.69902e-25	12	106618786	C	T	0.579048	106.502
CKAP4	rs35979828	eqtl-a-ENSG00000136026	-0.211657	29836	0.0255872	1.31522e-16	12	54685880	T	C	0.0571059	68.4212
CKAP4	rs3759303	eqtl-a-ENSG00000136026	-1.53805	22272	0.0441309	1e-200	12	106643004	A	C	0.0170379	1214.55
CKAP4	rs77526211	eqtl-a-ENSG00000136026	0.163967	29277	0.0292386	2.04909e-08	13	40974023	A	G	0.0432109	31.4463
MYO1G	rs1354034	eqtl-a-ENSG00000136286	-0.0822934	26609	0.0122307	1.71554e-11	3	56849749	C	T	0.618137	45.2684
MYO1G	rs185647780	eqtl-a-ENSG00000136286	0.27268	15889	0.0375355	3.74111e-13	7	44962797	G	T	0.0257096	52.7676
MYO1G	rs7458821	eqtl-a-ENSG00000136286	0.0995785	26486	0.013206	4.69245e-14	7	44327076	C	T	0.281602	56.8533
MYO1G	rs62461371	eqtl-a-ENSG00000136286	0.5243	21995	0.0138317	1e-200	7	44998748	C	T	0.21373	1436.71
MYO1G	rs1294914	eqtl-a-ENSG00000136286	-0.149367	25002	0.0120549	2.93833e-35	7	45232650	A	G	0.405848	153.514
MYO1G	rs7310615	eqtl-a-ENSG00000136286	0.0684568	23343	0.0119232	9.38966e-09	12	111865049	G	C	0.537476	32.9618
KLF4	rs77233150	eqtl-a-ENSG00000136826	0.152421	30338	0.0254902	2.2396e-09	9	110429664	G	A	0.0577109	35.7532
KLF4	rs669329	eqtl-a-ENSG00000136826	-0.0669966	30633	0.0120165	2.47252e-08	9	110954331	T	C	0.572233	31.0829
KLF4	rs1892548	eqtl-a-ENSG00000136826	-0.0685671	31146	0.0123754	3.0178e-08	13	41002641	C	T	0.638581	30.6962
KLF4	rs8026803	eqtl-a-ENSG00000136826	-0.0914707	31146	0.0137618	2.99502e-11	15	80260014	C	T	0.247924	44.1759
IER3	rs56330463	eqtl-a-ENSG00000137331	-0.0751493	14263	0.0120507	4.489e-10	5	148200011	C	T	0.582097	38.8834
IER3	rs41268848	eqtl-a-ENSG00000137331	0.217276	7122	0.020853	2.02209e-25	6	30913910	A	G	0.0887086	108.534
IER3	rs1264372	eqtl-a-ENSG00000137331	0.43847	4948	0.0134623	1e-200	6	30769726	T	C	0.238835	1060.39
IER3	rs114708313	eqtl-a-ENSG00000137331	-0.144876	12734	0.0214453	1.42266e-11	6	31329004	T	A	0.0837973	45.631
IER3	rs112733823	eqtl-a-ENSG00000137331	0.164669	6502	0.0199234	1.39701e-16	6	30775277	T	C	0.0985159	68.291
IER3	rs2233966	eqtl-a-ENSG00000137331	0.169879	13566	0.0118212	7.91407e-47	6	31080859	G	A	0.487191	206.487
IER3	rs149110519	eqtl-a-ENSG00000137331	-0.290323	10586	0.0265455	7.67008e-28	6	144385777	T	C	0.0526158	119.591
IER3	rs77526211	eqtl-a-ENSG00000137331	-0.197352	14263	0.029224	1.44611e-11	13	40974023	A	G	0.0432109	45.5977
IER3	rs7210990	eqtl-a-ENSG00000137331	0.078799	14263	0.0118928	3.4586e-11	17	16170764	A	C	0.481977	43.8947
RNF144B	rs9371044	eqtl-a-ENSG00000137393	-0.432931	31353	0.0114396	1e-200	6	18349234	A	G	0.434811	1432.15
RNF144B	rs12196106	eqtl-a-ENSG00000137393	0.236752	31470	0.0117641	4.4761e-90	6	18405044	T	C	0.465632	404.988
RNF144B	rs4716269	eqtl-a-ENSG00000137393	-0.162481	31470	0.0134366	1.15851e-33	6	18493389	A	G	0.263764	146.217
TLR2	rs13147967	eqtl-a-ENSG00000137462	0.098306	14256	0.0172779	1.27189e-08	4	154611516	A	G	0.862782	32.3681
TLR2	rs1439164	eqtl-a-ENSG00000137462	-0.159315	14258	0.0165053	4.81172e-22	4	154622649	T	C	0.847597	93.1549
TLR2	rs56330463	eqtl-a-ENSG00000137462	0.177195	14263	0.0119748	1.5181e-49	5	148200011	C	T	0.582097	218.93
SDCBP	rs77985891	eqtl-a-ENSG00000137575	0.391543	26288	0.0441953	8.04452e-19	8	59506234	G	A	0.0183731	78.4827
CYP1B1	rs141094656	eqtl-a-ENSG00000138061	0.551082	21629	0.0427775	5.65458e-38	1	92753336	C	T	0.0195137	165.944
CYP1B1	rs3795980	eqtl-a-ENSG00000138061	0.614376	31684	0.0161485	1e-200	2	38350814	T	G	0.143917	1447.36
CYP1B1	rs17022498	eqtl-a-ENSG00000138061	-0.308693	21722	0.0388978	2.08449e-15	2	38507228	C	G	0.0238782	62.9743
CYP1B1	rs183176024	eqtl-a-ENSG00000138061	-0.272699	18641	0.0499504	4.77211e-08	2	39164453	T	C	0.0143742	29.8018
CYP1B1	rs62133907	eqtl-a-ENSG00000138061	-0.720045	31684	0.0233165	1e-200	2	38383800	A	G	0.0652975	953.598
CYP1B1	rs2630709	eqtl-a-ENSG00000138061	0.0656033	31569	0.0118915	3.45231e-08	2	8445160	T	A	0.493998	30.4334
CYP1B1	rs72803183	eqtl-a-ENSG00000138061	-0.355639	27980	0.024458	6.66193e-48	2	38537327	G	A	0.0622135	211.42
CYP1B1	rs6782228	eqtl-a-ENSG00000138061	-0.100959	31569	0.0133216	3.48739e-14	3	128323424	C	G	0.273721	57.4315
CYP1B1	rs10098310	eqtl-a-ENSG00000138061	-0.0710502	31569	0.0120249	3.45454e-09	8	130613614	A	G	0.575007	34.9092
CYP1B1	rs10980797	eqtl-a-ENSG00000138061	-0.0711707	31569	0.0119068	2.26731e-09	9	113912553	G	A	0.472236	35.726
CYP1B1	rs11189181	eqtl-a-ENSG00000138061	0.095192	31569	0.0129944	2.37848e-13	10	99144154	G	A	0.297492	53.6613
CYP1B1	rs424971	eqtl-a-ENSG00000138061	-0.0993326	31684	0.0120233	1.43483e-16	16	85946450	C	T	0.421674	68.251
CYP1B1	rs74480102	eqtl-a-ENSG00000138061	-0.262926	26244	0.0343142	1.82474e-14	17	7742601	A	G	0.0309155	58.7065
ENTPD1	rs16895831	eqtl-a-ENSG00000138185	0.142288	27823	0.0145699	1.5787e-22	6	42515791	T	C	0.209742	95.3657
ENTPD1	rs145465567	eqtl-a-ENSG00000138185	-0.443234	27752	0.0426297	2.548e-25	10	97492685	T	C	0.0197337	108.096
ENTPD1	rs78859769	eqtl-a-ENSG00000138185	-0.300614	30485	0.0349051	7.15484e-18	10	97517905	G	A	0.0298111	74.1672
ENTPD1	rs73315224	eqtl-a-ENSG00000138185	0.371363	31683	0.0238483	1.13188e-54	10	97628917	T	C	0.0655254	242.468
ENTPD1	rs12776055	eqtl-a-ENSG00000138185	-0.356274	24932	0.0368898	4.54674e-22	10	97752059	A	G	0.0265649	93.2655
ENTPD1	rs118075868	eqtl-a-ENSG00000138185	-0.424204	27980	0.0387139	6.1235e-28	10	97417452	T	G	0.0240122	120.056
ENTPD1	rs150160533	eqtl-a-ENSG00000138185	-0.174985	24581	0.0316812	3.32499e-08	10	97907924	T	C	0.0365529	30.5044
ENTPD1	rs151095424	eqtl-a-ENSG00000138185	1.25022	29833	0.0230727	1e-200	10	97323294	T	C	0.0585063	2935.94
NAAA	rs115549570	eqtl-a-ENSG00000138744	1.08933	28092	0.0281006	1e-200	4	76756927	A	G	0.0423357	1502.65
NAAA	rs144188302	eqtl-a-ENSG00000138744	-0.601534	10696	0.0475419	1.07969e-36	4	76871740	T	C	0.0157445	160.061
NAAA	rs114287893	eqtl-a-ENSG00000138744	-0.580603	14867	0.0525823	2.39662e-28	4	76893082	T	C	0.0128676	121.905
NAAA	rs114485481	eqtl-a-ENSG00000138744	-0.700894	28323	0.0379559	3.86367e-76	4	76696482	G	A	0.0246143	340.969
NAAA	rs7673337	eqtl-a-ENSG00000138744	0.287809	24034	0.0343776	5.665e-17	4	76806955	G	A	0.969228	70.0844
NAAA	rs141115040	eqtl-a-ENSG00000138744	-0.897193	23012	0.0417691	2.39332e-102	4	76858197	C	T	0.0200637	461.343
NAAA	rs114341249	eqtl-a-ENSG00000138744	-0.312811	10574	0.0417789	7.02587e-14	4	76986990	C	T	0.0206401	56.049
NAAA	rs71607334	eqtl-a-ENSG00000138744	0.954176	28929	0.0232694	1e-200	4	76708077	T	C	0.0623442	1681.34
NAAA	rs191608273	eqtl-a-ENSG00000138744	-0.771662	25096	0.0439749	6.16169e-69	4	76762151	T	C	0.0182604	307.9
NAAA	rs139707122	eqtl-a-ENSG00000138744	1.22155	19026	0.050434	1.34896e-129	4	76898104	C	T	0.0135545	586.584
DUSP6	rs1531070	eqtl-a-ENSG00000139318	-0.0705094	31684	0.0120702	5.17023e-09	4	140795327	A	G	0.413713	34.1223
DUSP6	rs149110519	eqtl-a-ENSG00000139318	-0.173616	25735	0.0266177	6.90081e-11	6	144385777	T	C	0.0526158	42.5407
DUSP6	rs149007767	eqtl-a-ENSG00000139318	-0.179331	30077	0.0166132	3.6509e-27	7	50370254	T	C	0.149708	116.513
DUSP6	rs73196636	eqtl-a-ENSG00000139318	-0.15041	29103	0.0272083	3.23527e-08	12	89944774	G	A	0.0502747	30.5577
DUSP6	rs10745495	eqtl-a-ENSG00000139318	0.355609	31567	0.0140941	1.83231e-140	12	89554610	G	C	0.218273	636.566
BCL2A1	rs56388170	eqtl-a-ENSG00000140379	0.147266	14263	0.0130687	1.87543e-29	7	28724374	T	G	0.289189	126.964
BCL2A1	rs8025805	eqtl-a-ENSG00000140379	-0.207494	9922	0.0137079	9.2619e-52	15	80260274	T	A	0.246039	229.077
BCL2A1	rs11854390	eqtl-a-ENSG00000140379	0.145531	14257	0.0119944	7.02749e-34	15	80224817	T	C	0.579489	147.195
ASGR1	rs7563201	eqtl-a-ENSG00000141505	-0.0991211	31240	0.0119011	8.16582e-17	2	43561780	A	G	0.466469	69.3634
ASGR1	rs1375493	eqtl-a-ENSG00000141505	0.0938792	31569	0.0119796	4.62168e-15	2	182323766	A	G	0.565077	61.4082
ASGR1	rs11750568	eqtl-a-ENSG00000141505	-0.073432	31684	0.0127868	9.32331e-09	5	178535713	G	A	0.683988	32.9776
ASGR1	rs1991866	eqtl-a-ENSG00000141505	-0.100943	31569	0.0120387	5.08159e-17	8	130624105	C	G	0.582429	70.3017
ASGR1	rs10980797	eqtl-a-ENSG00000141505	-0.0860764	31569	0.0118999	4.71086e-13	9	113912553	G	A	0.472236	52.3184
ASGR1	rs1800973	eqtl-a-ENSG00000141505	0.1311	28627	0.0239172	4.22455e-08	12	69744014	A	C	0.0661727	30.0438
ASGR1	rs67143157	eqtl-a-ENSG00000141505	-0.210174	27894	0.0140642	1.70412e-50	17	7074718	G	A	0.228516	223.304
ASGR1	rs314245	eqtl-a-ENSG00000141505	-0.135269	31684	0.0119229	7.8343e-30	17	7040878	T	C	0.555357	128.708
ASGR1	rs17196752	eqtl-a-ENSG00000141505	-0.0820847	31684	0.0148339	3.13718e-08	20	48887268	T	C	0.20106	30.6187
IFITM3	rs149110519	eqtl-a-ENSG00000142089	0.222076	25735	0.0265921	6.75772e-17	6	144385777	T	C	0.0526158	69.7372
IFITM3	rs140588051	eqtl-a-ENSG00000142089	0.472075	19096	0.0431655	7.73749e-28	11	286239	T	C	0.0192212	119.592
IFITM3	rs2293744	eqtl-a-ENSG00000142089	0.221481	20343	0.0233825	2.74536e-21	11	298316	T	C	0.0691643	89.7116
IFITM3	rs9666658	eqtl-a-ENSG00000142089	0.180098	24498	0.0305607	3.79254e-09	11	599471	A	G	0.0393863	34.7261
IFITM3	rs7925844	eqtl-a-ENSG00000142089	0.502173	17120	0.0111869	1e-200	11	302505	G	T	0.548028	2014.82
IFITM3	rs3782123	eqtl-a-ENSG00000142089	0.181954	31684	0.0130451	3.22626e-44	11	205198	A	C	0.711357	194.536
SIGLEC10	rs4654899	eqtl-a-ENSG00000142512	-0.0729093	31470	0.0120294	1.35279e-09	1	21410231	A	C	0.42356	36.7325
SIGLEC10	rs4970966	eqtl-a-ENSG00000142512	-0.0799033	31470	0.0146084	4.50537e-08	1	150584103	T	G	0.209553	29.9155
SIGLEC10	rs16895831	eqtl-a-ENSG00000142512	0.0993776	27609	0.014595	9.82879e-12	6	42515791	T	C	0.209742	46.3594
SIGLEC10	rs56388170	eqtl-a-ENSG00000142512	0.127446	31141	0.0130834	2.01976e-22	7	28724374	T	G	0.289189	94.8819
SIGLEC10	rs149007767	eqtl-a-ENSG00000142512	0.144784	29863	0.016637	3.24938e-18	7	50370254	T	C	0.149708	75.729
SIGLEC10	rs2158799	eqtl-a-ENSG00000142512	0.089749	31355	0.0122762	2.65155e-13	7	28277107	G	C	0.625845	53.4446
SIGLEC10	rs7846314	eqtl-a-ENSG00000142512	0.126	31355	0.0155115	4.55512e-16	8	61650831	T	A	0.178349	65.979
SIGLEC10	rs7968440	eqtl-a-ENSG00000142512	0.0700409	31355	0.0124977	2.09218e-08	12	51134741	G	A	0.346016	31.4062
SIGLEC10	rs8026803	eqtl-a-ENSG00000142512	-0.0983468	31470	0.0137585	8.79225e-13	15	80260014	C	T	0.247924	51.0917
SIGLEC10	rs12972472	eqtl-a-ENSG00000142512	0.0937674	31348	0.0145254	1.07929e-10	19	52026953	A	G	0.212595	41.6696
SIGLEC10	rs35935019	eqtl-a-ENSG00000142512	-0.450184	31141	0.0155953	3.11889e-183	19	51912018	C	T	0.164631	833.23
PGD	rs1536262	eqtl-a-ENSG00000142657	0.0929875	14263	0.0118911	5.29054e-15	1	10438687	T	C	0.476324	61.1426
PGD	rs56388170	eqtl-a-ENSG00000142657	-0.0769832	14263	0.0131113	4.31609e-09	7	28724374	T	G	0.289189	34.4699
MCL1	rs115033554	eqtl-a-ENSG00000143384	0.158005	23615	0.0287926	4.07427e-08	1	150011092	C	T	0.0446305	30.1122
MCL1	rs4970966	eqtl-a-ENSG00000143384	-0.326097	31470	0.0143639	4.22669e-114	1	150584103	T	G	0.209553	515.373
MCL1	rs55793580	eqtl-a-ENSG00000143384	-0.123179	31355	0.0158167	6.80769e-15	9	127009395	T	C	0.169838	60.6476
S100A8	rs1560832	eqtl-a-ENSG00000143546	-0.262731	31684	0.0131875	2.58167e-88	1	153335384	A	G	0.27222	396.89
S100A8	rs3006485	eqtl-a-ENSG00000143546	0.445526	31684	0.0190477	5.4325e-121	1	153357021	A	G	0.105021	547.058
LYST	rs2145402	eqtl-a-ENSG00000143669	-0.101081	30194	0.0132642	2.52116e-14	1	235901433	A	C	0.277543	58.0695
LYST	rs10927085	eqtl-a-ENSG00000143669	0.158315	30687	0.0148144	1.17598e-26	1	236113796	C	T	0.200186	114.195
ARHGAP26	rs246666	eqtl-a-ENSG00000145819	0.43178	31184	0.020906	9.13692e-95	5	142420963	A	T	0.0860814	426.536
ARHGAP26	rs853164	eqtl-a-ENSG00000145819	0.0716073	31684	0.0131027	4.62914e-08	5	142551728	G	A	0.289996	29.8652
ARHGAP26	rs149110519	eqtl-a-ENSG00000145819	-0.161607	25735	0.026623	1.2775e-09	6	144385777	T	C	0.0526158	36.8445
ARHGAP26	rs55793580	eqtl-a-ENSG00000145819	-0.0947505	31569	0.0158305	2.15859e-09	9	127009395	T	C	0.169838	35.8217
CREB5	rs6967414	eqtl-a-ENSG00000146592	-0.301793	30847	0.0178366	3.20406e-64	7	6749758	A	G	0.124674	286.264
CREB5	rs34985001	eqtl-a-ENSG00000146592	-0.649405	31231	0.0181122	1e-200	7	28773734	C	A	0.11137	1285.47
CREB5	rs7810930	eqtl-a-ENSG00000146592	-0.483328	31233	0.0121009	1e-200	7	28714796	C	T	0.31929	1595.22
CREB5	rs7785014	eqtl-a-ENSG00000146592	0.156536	31240	0.0125726	1.38803e-35	7	137881690	C	T	0.668332	155.007
CREB5	rs77794377	eqtl-a-ENSG00000146592	-0.147099	31240	0.0234552	3.57363e-10	7	28310039	A	G	0.0689662	39.329
CREB5	rs7846314	eqtl-a-ENSG00000146592	-0.0981303	31569	0.0155257	2.60549e-10	8	61650831	T	A	0.178349	39.9463
CREB5	rs12600856	eqtl-a-ENSG00000146592	0.104663	31569	0.012233	1.17058e-17	17	38163295	C	T	0.379553	73.1969
MSN	rs56388170	eqtl-a-ENSG00000147065	-0.0786755	9188	0.0131106	1.9611e-09	7	28724374	T	G	0.289189	36.0031
DOK2	rs7017274	eqtl-a-ENSG00000147443	-0.255464	31567	0.0190433	4.93969e-41	8	21690406	A	T	0.108146	179.948
DOK2	rs117086926	eqtl-a-ENSG00000147443	-0.229925	25463	0.0340131	1.37975e-11	8	21863930	G	T	0.0315136	45.6926
DOK2	rs34015011	eqtl-a-ENSG00000147443	0.487176	31679	0.0118041	1e-200	8	21750331	G	T	0.652139	1703.25
TCF7L2	rs3732378	eqtl-a-ENSG00000148737	-0.102112	31300	0.0159947	1.72302e-10	3	39307162	A	G	0.165434	40.7543
TCF7L2	rs11599737	eqtl-a-ENSG00000148737	0.116076	29651	0.0199962	6.44436e-09	10	114891443	A	G	0.0979818	33.6946
TCF7L2	rs4917638	eqtl-a-ENSG00000148737	-0.115914	31569	0.011881	1.73181e-22	10	114618234	A	G	0.472956	95.1784
TCF7L2	rs10885396	eqtl-a-ENSG00000148737	-0.285247	31481	0.0116762	8.29851e-132	10	114711755	T	C	0.526698	596.776
TCF7L2	rs8026803	eqtl-a-ENSG00000148737	-0.176537	31684	0.013703	5.59629e-38	15	80260014	C	T	0.247924	165.964
RABGAP1L	rs6696864	eqtl-a-ENSG00000152061	0.0738508	11508	0.0121816	1.3411e-09	1	174066760	A	T	0.390895	36.7474
RABGAP1L	rs7533430	eqtl-a-ENSG00000152061	0.214043	14262	0.0118487	6.07855e-73	1	174078417	A	G	0.441815	326.287
RABGAP1L	rs55793580	eqtl-a-ENSG00000152061	-0.0870693	14263	0.0158337	3.81953e-08	9	127009395	T	C	0.169838	30.2346
RABGAP1L	rs11057065	eqtl-a-ENSG00000152061	0.0694331	14263	0.0126362	3.91147e-08	12	8208244	T	C	0.669185	30.1883
RABGAP1L	rs10774624	eqtl-a-ENSG00000152061	0.0760117	11496	0.0119219	1.82012e-10	12	111833788	A	G	0.538565	40.6438
NR4A2	rs297588	eqtl-a-ENSG00000153234	0.132799	31644	0.0130945	3.6116e-24	2	157358052	G	A	0.711902	102.845
NRGN	rs4670221	eqtl-a-ENSG00000154146	-0.084131	31684	0.0126105	2.53046e-11	2	38050232	G	C	0.332826	44.5062
NRGN	rs1354034	eqtl-a-ENSG00000154146	0.504373	31684	0.0114912	1e-200	3	56849749	C	T	0.618137	1926.4
NRGN	rs10761741	eqtl-a-ENSG00000154146	0.134188	31684	0.0120026	5.12035e-29	10	65066186	T	G	0.420816	124.983
NRGN	rs71491831	eqtl-a-ENSG00000154146	0.251193	31568	0.0221596	8.7438e-30	11	124605783	A	G	0.0774922	128.488
NRGN	rs505404	eqtl-a-ENSG00000154146	0.187147	31569	0.0142335	1.74261e-39	11	243268	G	T	0.222031	172.868
NRGN	rs10876550	eqtl-a-ENSG00000154146	0.0982789	31684	0.0120731	3.94003e-16	12	54712308	A	G	0.590064	66.2606
NRGN	rs11553699	eqtl-a-ENSG00000154146	0.195295	30031	0.0189789	7.81808e-25	12	122216910	G	A	0.10963	105.879
NRGN	rs10512472	eqtl-a-ENSG00000154146	0.314686	31684	0.0152966	4.8708e-94	17	33884804	C	T	0.179037	423.192
NRGN	rs11082304	eqtl-a-ENSG00000154146	0.0678622	31300	0.01189	1.1458e-08	18	20720973	T	G	0.50307	32.5735
NRGN	rs11696739	eqtl-a-ENSG00000154146	-0.0857929	31684	0.0123381	3.56041e-12	20	1600925	A	G	0.365478	48.348
NRGN	rs13042885	eqtl-a-ENSG00000154146	-0.130659	31569	0.0131493	2.88536e-23	20	1924707	T	C	0.284247	98.7293
KLF10	rs1434281	eqtl-a-ENSG00000155090	0.169409	28801	0.0123866	1.39701e-42	8	103671080	A	G	0.351206	187.042
RHOC	rs141029633	eqtl-a-ENSG00000155366	-0.32252	26206	0.0463957	3.6116e-12	1	113233142	T	C	0.0166784	48.3198
RHOC	rs151039509	eqtl-a-ENSG00000155366	-0.298421	17708	0.0479715	4.94629e-10	1	113263990	A	G	0.0155941	38.694
RHOC	rs140243716	eqtl-a-ENSG00000155366	-0.203707	27681	0.0353688	8.43121e-09	1	113033079	A	G	0.0290973	33.1696
RHOC	rs75472514	eqtl-a-ENSG00000155366	0.737515	29554	0.029871	1.37721e-134	1	113243607	C	A	0.0396266	609.555
RHOC	rs9860547	eqtl-a-ENSG00000155366	-0.0821358	31355	0.0120117	8.01863e-12	3	188128979	A	G	0.427245	46.755
RHOC	rs3732378	eqtl-a-ENSG00000155366	-0.125676	31086	0.0159828	3.74455e-15	3	39307162	A	G	0.165434	61.826
RHOC	rs8026803	eqtl-a-ENSG00000155366	-0.118337	31470	0.0137473	7.43533e-18	15	80260014	C	T	0.247924	74.0933
PIK3AP1	rs67353574	eqtl-a-ENSG00000155629	0.352192	31231	0.0238846	3.28398e-49	10	98508724	G	T	0.0654343	217.418
PIK3AP1	rs1992055	eqtl-a-ENSG00000155629	-0.117818	31346	0.0118671	3.13834e-23	10	98427443	A	G	0.485497	98.5613
PIK3AP1	rs17609240	eqtl-a-ENSG00000155629	0.0678157	31185	0.0124114	4.64997e-08	17	38110689	G	T	0.64327	29.8532
RAB11FIP1	rs62490688	eqtl-a-ENSG00000156675	-0.0767529	24400	0.0139151	3.472e-08	8	37678809	T	G	0.240289	30.4215
RAB11FIP1	rs35914442	eqtl-a-ENSG00000156675	0.110336	31355	0.0201936	4.66047e-08	8	61636887	G	A	0.095878	29.8524
RAB11FIP1	rs55793580	eqtl-a-ENSG00000156675	-0.177141	31355	0.0157803	3.05281e-29	9	127009395	T	C	0.169838	126.003
RAB11FIP1	rs11065979	eqtl-a-ENSG00000156675	-0.112198	28204	0.0120265	1.0666e-20	12	112059557	T	C	0.418831	87.0284
WASF2	rs743044	eqtl-a-ENSG00000158195	0.183091	28167	0.0184453	3.20258e-23	1	27710660	C	T	0.117109	98.5217
WASF2	rs8073060	eqtl-a-ENSG00000158195	0.142496	30436	0.0128628	1.60435e-28	17	33875262	A	T	0.305723	122.717
NCF1	rs453193	eqtl-a-ENSG00000158517	-0.0718823	23842	0.0122981	5.05964e-09	2	8450521	A	G	0.37213	34.1611
NCF1	rs7563201	eqtl-a-ENSG00000158517	-0.0872361	23398	0.0119077	2.36755e-13	2	43561780	A	G	0.466469	53.666
NCF1	rs56330463	eqtl-a-ENSG00000158517	0.0844123	23727	0.0120463	2.42773e-12	5	148200011	C	T	0.582097	49.0984
NCF1	rs149110519	eqtl-a-ENSG00000158517	-0.189927	20660	0.0266098	9.4973e-13	6	144385777	T	C	0.0526158	50.9387
NCF1	rs149007767	eqtl-a-ENSG00000158517	-0.118592	22235	0.0166517	1.06365e-12	7	50370254	T	C	0.149708	50.7171
NCF1	rs1167836	eqtl-a-ENSG00000158517	0.229165	23389	0.0118495	2.48428e-83	7	75168900	A	T	0.565033	373.989
NCF1	rs810366	eqtl-a-ENSG00000158517	0.539627	23112	0.0143881	1e-200	7	74140925	C	G	0.192762	1406.51
NCF1	rs8078723	eqtl-a-ENSG00000158517	-0.0816782	23842	0.012243	2.53396e-11	17	38166879	C	T	0.379928	44.5041
CDA	rs657624	eqtl-a-ENSG00000158825	0.759473	31684	0.0112438	1e-200	1	20888348	A	G	0.304427	4562.17
CDA	rs6659296	eqtl-a-ENSG00000158825	0.103652	31234	0.0126665	2.76885e-16	1	20531422	C	T	0.326064	66.9598
CDA	rs111426636	eqtl-a-ENSG00000158825	-0.19416	28467	0.0311944	4.83404e-10	1	21012097	A	G	0.0377266	38.7379
CDA	rs41265083	eqtl-a-ENSG00000158825	0.472824	8794	0.0478697	5.22757e-23	1	21054639	A	C	0.0155956	97.5391
CDA	rs7540596	eqtl-a-ENSG00000158825	0.105821	31567	0.0158776	2.65033e-11	1	21706647	C	T	0.168447	44.4167
CDA	rs12127536	eqtl-a-ENSG00000158825	0.723857	31566	0.0112865	1e-200	1	20944230	C	A	0.313805	4113.01
CDA	rs141505625	eqtl-a-ENSG00000158825	0.198084	21931	0.0297549	2.79062e-11	1	21350702	A	G	0.0416172	44.3141
CDA	rs56330463	eqtl-a-ENSG00000158825	-0.0852478	31569	0.0120459	1.47537e-12	5	148200011	C	T	0.582097	50.0795
CDA	rs149110519	eqtl-a-ENSG00000158825	0.251276	25735	0.0265737	3.21144e-21	6	144385777	T	C	0.0526158	89.4055
CDA	rs149007767	eqtl-a-ENSG00000158825	-0.159106	30077	0.0166278	1.08143e-21	7	50370254	T	C	0.149708	91.5534
CDA	rs12264390	eqtl-a-ENSG00000158825	-0.0808392	31569	0.0145625	2.83387e-08	10	959111	C	T	0.21134	30.8138
CDA	rs8078723	eqtl-a-ENSG00000158825	-0.0670015	31684	0.0122494	4.50537e-08	17	38166879	C	T	0.379928	29.9166
FCER1G	rs4233366	eqtl-a-ENSG00000158869	0.808905	14263	0.0117152	1e-200	1	161159147	T	C	0.261115	4766.89
FCER1G	rs143135133	eqtl-a-ENSG00000158869	-0.329885	9639	0.0450096	2.31206e-13	1	161383559	C	A	0.0177337	53.7062
FCER1G	rs7530560	eqtl-a-ENSG00000158869	-0.138157	14263	0.0124996	2.12031e-28	1	161210729	C	T	0.341182	122.15
FCER1G	rs149007767	eqtl-a-ENSG00000158869	-0.1757	13100	0.0166159	3.91652e-26	7	50370254	T	C	0.149708	111.797
BTG2	rs2486073	eqtl-a-ENSG00000159388	0.4887	31173	0.0111735	1e-200	1	203203701	T	C	0.511423	1912.84
BTG2	rs76499133	eqtl-a-ENSG00000159388	-0.19416	25786	0.0340715	1.20651e-08	1	203189093	T	C	0.0314326	32.4716
BTG2	rs56330463	eqtl-a-ENSG00000159388	-0.107869	31185	0.0120331	3.12536e-19	5	148200011	C	T	0.582097	80.3545
BTG2	rs12600856	eqtl-a-ENSG00000159388	0.0815095	31185	0.0122455	2.80996e-11	17	38163295	C	T	0.379553	44.3032
CSTB	rs56308618	eqtl-a-ENSG00000160213	0.105221	23862	0.0127681	1.71041e-16	21	44757792	A	G	0.316283	67.9072
CSTB	rs11539534	eqtl-a-ENSG00000160213	-0.71134	27070	0.0183414	1e-200	21	45168884	A	G	0.106501	1504.03
CSTB	rs4819321	eqtl-a-ENSG00000160213	-0.212154	31562	0.0128116	1.36962e-61	21	45268728	T	C	0.6957	274.2
CSTB	rs3761385	eqtl-a-ENSG00000160213	-0.515958	31684	0.0119778	1e-200	21	45198355	G	T	0.321733	1855.44
SLC2A6	rs3094380	eqtl-a-ENSG00000160326	0.152869	9184	0.0211923	5.46512e-13	9	136334598	C	T	0.0859758	52.0221
IER2	rs149007767	eqtl-a-ENSG00000160888	0.110542	13100	0.0166556	3.20553e-11	7	50370254	T	C	0.149708	44.0421
EIF4A1	rs36095416	eqtl-a-ENSG00000161960	-0.13163	24915	0.0231466	1.2944e-08	17	7548559	T	C	0.0710084	32.3371
RBP7	rs2890358	eqtl-a-ENSG00000162444	0.45617	30962	0.0148972	1e-200	1	10027540	A	G	0.816742	937.597
RBP7	rs3828081	eqtl-a-ENSG00000162444	-0.0929379	31472	0.0123325	4.83838e-14	1	10270386	C	G	0.365742	56.7879
RBP7	rs12478601	eqtl-a-ENSG00000162444	-0.134378	31300	0.011985	3.56041e-29	2	43721508	T	C	0.574604	125.705
RBP7	rs10098310	eqtl-a-ENSG00000162444	-0.0671366	31569	0.0120265	2.37498e-08	8	130613614	A	G	0.575007	31.1611
RBP7	rs10980797	eqtl-a-ENSG00000162444	-0.0689946	31569	0.0119077	6.86483e-09	9	113912553	G	A	0.472236	33.5697
RBP7	rs61863818	eqtl-a-ENSG00000162444	0.0774995	31569	0.0140686	3.61701e-08	10	99136403	T	C	0.232773	30.3437
RBP7	rs35979828	eqtl-a-ENSG00000162444	-0.19383	29836	0.0255972	3.66353e-14	12	54685880	T	C	0.0571059	57.3361
RBP7	rs77526211	eqtl-a-ENSG00000162444	0.169267	29277	0.0292365	7.05537e-09	13	40974023	A	G	0.0432109	33.5169
RBP7	rs2239630	eqtl-a-ENSG00000162444	-0.0912163	31569	0.0118875	1.67764e-14	14	23589349	G	A	0.519173	58.8757
NLRP3	rs28880643	eqtl-a-ENSG00000162711	-0.27765	24878	0.0370087	6.26614e-14	1	247796365	C	T	0.0264606	56.2798
NLRP3	rs79796976	eqtl-a-ENSG00000162711	0.598447	31684	0.0264195	1.34586e-113	1	247553979	G	A	0.0516367	513.068
NLRP3	rs4925547	eqtl-a-ENSG00000162711	0.396559	31558	0.0117098	1e-200	1	247612435	T	A	0.394763	1146.8
NLRP3	rs78873558	eqtl-a-ENSG00000162711	-0.240626	29836	0.0309038	6.89446e-15	1	247553547	T	C	0.0384072	60.6223
NLRP3	rs1375493	eqtl-a-ENSG00000162711	0.0825788	31569	0.0119855	5.57956e-12	2	182323766	A	G	0.565077	47.4676
NLRP3	rs3733018	eqtl-a-ENSG00000162711	0.069986	31355	0.0123963	1.64411e-08	3	187456594	C	A	0.64143	31.8721
NLRP3	rs2594836	eqtl-a-ENSG00000162711	0.0890211	31569	0.0137181	8.61787e-11	5	173205318	A	G	0.749651	42.1086
NLRP3	rs149110519	eqtl-a-ENSG00000162711	-0.250225	25735	0.0265744	4.67735e-21	6	144385777	T	C	0.0526158	88.6545
NLRP3	rs149007767	eqtl-a-ENSG00000162711	-0.168874	30077	0.0166209	2.97852e-24	7	50370254	T	C	0.149708	103.226
NLRP3	rs10098310	eqtl-a-ENSG00000162711	-0.0685909	31569	0.0120259	1.17441e-08	8	130613614	A	G	0.575007	32.529
NLRP3	rs35979828	eqtl-a-ENSG00000162711	-0.23845	29836	0.0255705	1.10561e-20	12	54685880	T	C	0.0571059	86.9535
ATF3	rs3795837	eqtl-a-ENSG00000162772	0.226625	31469	0.0188391	2.48943e-33	1	212773328	C	A	0.111151	144.7
ATF3	rs8026803	eqtl-a-ENSG00000162772	-0.0927108	31470	0.0137612	1.61473e-11	15	80260014	C	T	0.247924	45.3858
IER5	rs74404158	eqtl-a-ENSG00000162783	-0.193678	26376	0.030607	2.48359e-10	1	180908069	T	C	0.039247	40.0393
IER5	rs6681513	eqtl-a-ENSG00000162783	-0.426682	31569	0.0117521	1e-200	1	181042361	C	G	0.624198	1318.11
IER5	rs8026803	eqtl-a-ENSG00000162783	-0.0930702	31684	0.0137611	1.34803e-11	15	80260014	C	T	0.247924	45.7391
S100A9	rs11205279	eqtl-a-ENSG00000163220	0.56991	31350	0.0188333	1e-200	1	153358685	T	C	0.10476	915.655
S100A9	rs1560833	eqtl-a-ENSG00000163220	-0.230923	31346	0.0132647	7.05018e-68	1	153334525	A	G	0.269983	303.048
S100A12	rs145909089	eqtl-a-ENSG00000163221	0.294805	3997	0.0459569	1.41189e-10	1	153261316	T	C	0.0170128	41.1293
S100A12	rs2916193	eqtl-a-ENSG00000163221	-0.694643	31017	0.0123872	1e-200	1	153331849	A	G	0.252602	3144.48
S100A12	rs61804049	eqtl-a-ENSG00000163221	0.385587	23637	0.0378654	2.36157e-24	1	153466944	C	T	0.0251589	103.687
S100A12	rs3006412	eqtl-a-ENSG00000163221	0.883959	29090	0.0227951	1e-200	1	153390542	C	G	0.0659588	1503.67
S100A12	rs12478601	eqtl-a-ENSG00000163221	-0.0976522	31300	0.0120102	4.26481e-16	2	43721508	T	C	0.574604	66.1052
S100A12	rs56388170	eqtl-a-ENSG00000163221	-0.111411	31355	0.0130938	1.75752e-17	7	28724374	T	G	0.289189	72.3931
S100A12	rs7846314	eqtl-a-ENSG00000163221	-0.0891134	31569	0.0155296	9.55741e-09	8	61650831	T	A	0.178349	32.9259
S100A12	rs2157770	eqtl-a-ENSG00000163221	-0.10876	23876	0.0126011	6.08135e-18	9	136921464	G	A	0.332411	74.4878
S100A12	rs2998286	eqtl-a-ENSG00000163221	0.0794812	31569	0.014331	2.91938e-08	10	28780373	C	T	0.779099	30.7573
MNDA	rs857870	eqtl-a-ENSG00000163563	0.490428	31469	0.0113173	1e-200	1	158813819	G	A	0.576857	1877.75
MNDA	rs2479864	eqtl-a-ENSG00000163563	0.134116	29258	0.0223355	1.91801e-09	1	158565669	A	G	0.0767103	36.0529
MNDA	rs12097651	eqtl-a-ENSG00000163563	-0.695505	27481	0.046397	8.48399e-51	1	158743069	C	T	0.0164688	224.693
MNDA	rs10187424	eqtl-a-ENSG00000163563	-0.0722153	31470	0.0120403	2.00009e-09	2	85794297	C	T	0.420816	35.9713
MNDA	rs149110519	eqtl-a-ENSG00000163563	-0.176883	25521	0.0266161	3.01578e-11	6	144385777	T	C	0.0526158	44.1621
CCNL1	rs62274129	eqtl-a-ENSG00000163660	0.527759	30764	0.0133525	1e-200	3	156856967	T	C	0.233326	1562.13
CCR1	rs3181038	eqtl-a-ENSG00000163823	0.324815	31228	0.0203429	2.17671e-57	3	46420799	C	G	0.0926662	254.929
CCR1	rs7618618	eqtl-a-ENSG00000163823	-0.502469	31562	0.0131921	1e-200	3	45963497	T	G	0.755786	1450.65
CCR1	rs144255175	eqtl-a-ENSG00000163823	-0.362069	10056	0.0429633	3.52858e-17	3	46434090	A	C	0.019474	71.007
CCR1	rs113441737	eqtl-a-ENSG00000163823	-0.293329	29004	0.0225768	1.34772e-38	3	46764220	A	G	0.0741778	168.793
CCR1	rs149110519	eqtl-a-ENSG00000163823	-0.168074	25735	0.0266202	2.7227e-10	6	144385777	T	C	0.0526158	39.8607
CCR1	rs149007767	eqtl-a-ENSG00000163823	-0.16908	30077	0.0166208	2.61698e-24	7	50370254	T	C	0.149708	103.479
CCR1	rs7846314	eqtl-a-ENSG00000163823	0.0907587	31569	0.0155289	5.08405e-09	8	61650831	T	A	0.178349	34.156
CCR1	rs4065321	eqtl-a-ENSG00000163823	-0.0789177	31683	0.0119225	3.6116e-11	17	38143548	T	C	0.539612	43.8114
ARHGEF40	rs75757892	eqtl-a-ENSG00000165801	-0.118607	26494	0.0155471	2.36592e-14	6	7232389	T	C	0.177432	58.1955
ARHGEF40	rs149007767	eqtl-a-ENSG00000165801	0.155512	25002	0.0166302	8.6816e-21	7	50370254	T	C	0.149708	87.4376
ARHGEF40	rs55793580	eqtl-a-ENSG00000165801	-0.139626	26494	0.015807	1.01719e-18	9	127009395	T	C	0.169838	78.0191
ARHGEF40	rs35979828	eqtl-a-ENSG00000165801	0.154391	24761	0.0256162	1.67028e-09	12	54685880	T	C	0.0571059	36.3228
ARHGEF40	rs3184504	eqtl-a-ENSG00000165801	0.108011	23343	0.0119112	1.21451e-19	12	111884608	C	T	0.542056	82.2219
ARHGEF40	rs11057065	eqtl-a-ENSG00000165801	0.121382	26609	0.0126083	6.13762e-22	12	8208244	T	C	0.669185	92.6751
ARHGEF40	rs61978229	eqtl-a-ENSG00000165801	0.563107	26493	0.0291392	3.3358e-83	14	21553692	T	C	0.0424452	373.417
ARHGEF40	rs12433896	eqtl-a-ENSG00000165801	-0.0774339	24865	0.0126396	8.98897e-10	14	21182385	G	A	0.330123	37.5285
CKB	rs2492301	eqtl-a-ENSG00000166165	0.0685887	31684	0.011895	8.10793e-09	1	37939173	C	T	0.515145	33.2467
CKB	rs12485444	eqtl-a-ENSG00000166165	-0.146894	31240	0.0118411	2.44287e-35	3	188135783	A	T	0.509196	153.885
CKB	rs3732378	eqtl-a-ENSG00000166165	-0.112035	31300	0.01599	2.44174e-12	3	39307162	A	G	0.165434	49.0888
CKB	rs6929796	eqtl-a-ENSG00000166165	-0.155764	30987	0.015924	1.34803e-22	6	31522669	A	G	0.166467	95.6757
CKB	rs73204034	eqtl-a-ENSG00000166165	0.143827	31569	0.0204706	2.1252e-12	12	116839021	T	C	0.0928617	49.3619
CKB	rs6575976	eqtl-a-ENSG00000166165	-0.109447	27059	0.0118911	3.44905e-20	14	103823243	C	T	0.468818	84.7094
CKB	rs10149470	eqtl-a-ENSG00000166165	0.312358	31231	0.0116133	2.39332e-159	14	104017953	G	A	0.512425	723.379
CKB	rs8026803	eqtl-a-ENSG00000166165	-0.224875	31684	0.0136528	5.92789e-61	15	80260014	C	T	0.247924	271.276
CKB	rs1555133	eqtl-a-ENSG00000166165	-0.0778943	31684	0.0125206	4.92742e-10	20	31048382	A	G	0.342985	38.702
CKB	rs913672	eqtl-a-ENSG00000166165	0.0740188	31569	0.0125424	3.60429e-09	20	48906967	G	T	0.340707	34.8253
CLEC4E	rs2594836	eqtl-a-ENSG00000166523	-0.0791468	31569	0.0137224	8.04081e-09	5	173205318	A	G	0.749651	33.2644
CLEC4E	rs149007767	eqtl-a-ENSG00000166523	-0.117128	30077	0.0166525	2.01002e-12	7	50370254	T	C	0.149708	49.4691
CLEC4E	rs7911264	eqtl-a-ENSG00000166523	-0.120956	31684	0.0118654	2.11349e-24	10	94436851	C	T	0.515223	103.911
CLEC4E	rs189144734	eqtl-a-ENSG00000166523	-0.248891	12147	0.0355828	2.65644e-12	12	8553542	A	G	0.0287048	48.9178
CLEC4E	rs12815363	eqtl-a-ENSG00000166523	0.842823	30077	0.0187964	1e-200	12	8667579	A	G	0.0972122	2010.46
CLEC4E	rs117559210	eqtl-a-ENSG00000166523	-0.278655	22655	0.0343514	4.97966e-16	12	8628326	T	C	0.0308305	65.7971
CLEC4E	rs16917701	eqtl-a-ENSG00000166523	0.658509	29834	0.0380384	3.84592e-67	12	8730908	A	T	0.0245769	299.675
CLEC4E	rs77526211	eqtl-a-ENSG00000166523	-0.209074	29277	0.0292182	8.33105e-13	13	40974023	A	G	0.0432109	51.1992
CLEC4E	rs3859192	eqtl-a-ENSG00000166523	-0.0675793	31684	0.0119373	1.50321e-08	17	38128648	T	C	0.455547	32.047
MS4A7	rs4970966	eqtl-a-ENSG00000166927	-0.122084	31684	0.0145877	5.81032e-17	1	150584103	T	G	0.209553	70.0352
MS4A7	rs2492301	eqtl-a-ENSG00000166927	0.0734446	31684	0.0118929	6.59128e-10	1	37939173	C	T	0.515145	38.1344
MS4A7	rs141094656	eqtl-a-ENSG00000166927	0.31574	21629	0.0429461	1.95254e-13	1	92753336	C	T	0.0195137	54.047
MS4A7	rs2124440	eqtl-a-ENSG00000166927	0.0785288	31684	0.0119463	4.91134e-11	2	182328214	A	G	0.550445	43.208
MS4A7	rs12485444	eqtl-a-ENSG00000166927	-0.113232	31240	0.0118673	1.40929e-21	3	188135783	A	T	0.509196	91.0346
MS4A7	rs1882	eqtl-a-ENSG00000166927	-0.0697925	30871	0.0119324	4.95131e-09	6	31382911	G	A	0.542549	34.2085
MS4A7	rs7481031	eqtl-a-ENSG00000166927	-0.142363	30902	0.0246422	7.59539e-09	11	59729168	C	T	0.0620475	33.3739
MS4A7	rs7935082	eqtl-a-ENSG00000166927	-0.342974	31569	0.0120824	3.01301e-177	11	60155000	C	T	0.643014	805.728
MS4A7	rs10849448	eqtl-a-ENSG00000166927	-0.0978354	28717	0.0141234	4.2924e-12	12	6493351	G	A	0.770211	47.9825
MS4A7	rs10774624	eqtl-a-ENSG00000166927	0.0673807	28089	0.0119256	1.6045e-08	12	111833788	A	G	0.538565	31.9212
MS4A7	rs8026803	eqtl-a-ENSG00000166927	-0.24866	31684	0.0136235	1.98016e-74	15	80260014	C	T	0.247924	333.125
MS4A7	rs913672	eqtl-a-ENSG00000166927	0.15806	31569	0.0124872	1.01555e-36	20	48906967	G	T	0.340707	160.209
MS4A7	rs913678	eqtl-a-ENSG00000166927	-0.185161	31300	0.01281	2.3518e-47	20	48955424	C	T	0.306921	208.917
CX3CR1	rs11711752	eqtl-a-ENSG00000168329	0.282659	30769	0.0212412	2.10233e-40	3	39294618	G	A	0.915285	177.068
CX3CR1	rs79589879	eqtl-a-ENSG00000168329	0.289205	30441	0.0195236	1.20726e-49	3	39418323	T	C	0.101893	219.413
CX3CR1	rs7651994	eqtl-a-ENSG00000168329	0.463017	30451	0.0225006	4.32116e-94	3	39273968	A	G	0.073304	423.426
CX3CR1	rs1354034	eqtl-a-ENSG00000168329	-0.0805473	30895	0.0122316	4.54883e-11	3	56849749	C	T	0.618137	43.3618
CX3CR1	rs55908509	eqtl-a-ENSG00000168329	-0.106195	21915	0.0126417	4.44222e-17	19	16442019	A	G	0.3284	70.5598
VAMP5	rs115427247	eqtl-a-ENSG00000168899	-0.225779	23477	0.0379927	2.80188e-09	1	92878407	T	C	0.0251101	35.3126
VAMP5	rs35717723	eqtl-a-ENSG00000168899	-0.189819	29106	0.0117958	2.90335e-58	2	85970677	C	A	0.499854	258.937
VAMP5	rs6716108	eqtl-a-ENSG00000168899	0.109673	31684	0.0153863	1.01836e-12	2	85684210	G	A	0.817656	50.8047
VAMP5	rs13422558	eqtl-a-ENSG00000168899	-0.704512	31566	0.0158886	1e-200	2	85737719	T	C	0.14386	1965.98
VAMP5	rs13164856	eqtl-a-ENSG00000168899	-0.0825303	31240	0.0131928	3.95476e-10	5	131813204	C	T	0.283115	39.1314
VAMP5	rs653178	eqtl-a-ENSG00000168899	-0.0924686	28418	0.0119164	8.5055e-15	12	112007756	T	C	0.539991	60.2099
VAMP5	rs75301646	eqtl-a-ENSG00000168899	-0.0926437	27281	0.0121869	2.91608e-14	16	28617885	A	G	0.388353	57.7848
PRELID1	rs7707346	eqtl-a-ENSG00000169230	-0.630156	6417	0.0140984	1e-200	5	176544299	G	C	0.193601	1997.2
PRELID1	rs76582114	eqtl-a-ENSG00000169230	0.283317	6420	0.0354456	1.31917e-15	5	176605897	G	A	0.0289028	63.8683
PTAFR	rs6684514	eqtl-a-ENSG00000169403	0.100052	31298	0.0131267	2.5015e-14	1	156255456	A	G	0.287248	58.0915
PTAFR	rs113156082	eqtl-a-ENSG00000169403	-0.162533	31240	0.0271831	2.24238e-09	1	28414244	G	T	0.0503535	35.7485
PTAFR	rs56388170	eqtl-a-ENSG00000169403	0.0962626	31355	0.0131023	2.02722e-13	7	28724374	T	G	0.289189	53.975
PTAFR	rs55793580	eqtl-a-ENSG00000169403	-0.0936088	31569	0.015831	3.35521e-09	9	127009395	T	C	0.169838	34.9614
CXCL8	rs10187424	eqtl-a-ENSG00000169429	0.0863023	25646	0.0120337	7.4131e-13	2	85794297	C	T	0.420816	51.4295
CXCL8	rs1951703	eqtl-a-ENSG00000169429	0.627988	24595	0.0220191	6.57658e-179	4	74572039	C	T	0.925346	813.333
CXCL8	rs10010970	eqtl-a-ENSG00000169429	0.216167	25527	0.0119464	3.5148e-73	4	74631066	C	T	0.413854	327.394
CXCL8	rs56330463	eqtl-a-ENSG00000169429	-0.0750399	25531	0.0120507	4.75445e-10	5	148200011	C	T	0.582097	38.7727
CXCL8	rs149110519	eqtl-a-ENSG00000169429	-0.321043	19697	0.0265204	9.86507e-34	6	144385777	T	C	0.0526158	146.529
CXCL8	rs2158799	eqtl-a-ENSG00000169429	0.0713426	25531	0.0122848	6.33753e-09	7	28277107	G	C	0.625845	33.7231
CXCL8	rs56388170	eqtl-a-ENSG00000169429	0.180296	25317	0.0130393	1.75186e-43	7	28724374	T	G	0.289189	191.174
CXCL8	rs11189181	eqtl-a-ENSG00000169429	-0.0870547	25531	0.0129985	2.12178e-11	10	99144154	G	A	0.297492	44.8502
CXCL8	rs35979828	eqtl-a-ENSG00000169429	-0.195535	23798	0.0255963	2.18223e-14	12	54685880	T	C	0.0571059	58.3523
CXCL8	rs7210990	eqtl-a-ENSG00000169429	0.243392	25531	0.0117337	1.42397e-95	17	16170764	A	C	0.481977	430.238
ITGAM	rs7613595	eqtl-a-ENSG00000169896	0.0808065	31569	0.0140114	8.06956e-09	3	16908518	C	A	0.23545	33.2585
ITGAM	rs56388170	eqtl-a-ENSG00000169896	-0.118338	31355	0.0130895	1.55525e-19	7	28724374	T	G	0.289189	81.7287
ITGAM	rs2497306	eqtl-a-ENSG00000169896	0.0738958	31300	0.0118872	5.08686e-10	10	94485211	C	A	0.500343	38.6414
ITGAM	rs28834423	eqtl-a-ENSG00000169896	0.120602	27820	0.0163358	1.55239e-13	16	31351259	C	G	0.156826	54.5001
CRTAP	rs55680037	eqtl-a-ENSG00000170275	0.230863	31673	0.0154106	9.83332e-51	3	33198037	T	C	0.178792	224.41
CRTAP	rs149007767	eqtl-a-ENSG00000170275	-0.0909057	30077	0.0166641	4.89181e-08	7	50370254	T	C	0.149708	29.757
CRTAP	rs1991866	eqtl-a-ENSG00000170275	-0.0746637	31569	0.0120523	5.82854e-10	8	130624105	C	G	0.582429	38.3753
CRTAP	rs2239630	eqtl-a-ENSG00000170275	0.0673779	31569	0.0118988	1.49101e-08	14	23589349	G	A	0.519173	32.0628
FOS	rs55793580	eqtl-a-ENSG00000170345	-0.147772	31569	0.0158017	8.63376e-21	9	127009395	T	C	0.169838	87.4479
FOS	rs7310615	eqtl-a-ENSG00000170345	0.120612	28418	0.0118938	3.64838e-24	12	111865049	G	C	0.537476	102.827
FOS	rs4645870	eqtl-a-ENSG00000170345	0.384655	13469	0.0491302	4.91021e-15	14	75749999	T	C	0.014832	61.2888
CD14	rs34856868	eqtl-a-ENSG00000170458	0.214572	24808	0.0384324	2.36401e-08	1	92554283	A	G	0.0245314	31.1685
CD14	rs1449263	eqtl-a-ENSG00000170458	0.0957151	31684	0.0119459	1.12486e-15	2	182319301	T	C	0.553798	64.1942
CD14	rs6782228	eqtl-a-ENSG00000170458	-0.0891801	31569	0.0133276	2.21055e-11	3	128323424	C	G	0.273721	44.7718
CD14	rs57599368	eqtl-a-ENSG00000170458	-0.493923	31569	0.0132852	1e-200	5	139992113	G	A	0.240771	1382.15
CD14	rs148008812	eqtl-a-ENSG00000170458	0.24784	29709	0.0363328	9.02818e-12	5	140366903	C	A	0.0275026	46.5282
CD14	rs2697541	eqtl-a-ENSG00000170458	-0.0877876	31481	0.0157869	2.6885e-08	5	140559596	G	T	0.828903	30.9204
CD14	rs149007767	eqtl-a-ENSG00000170458	-0.395743	30077	0.0163457	1.70216e-129	7	50370254	T	C	0.149708	586.125
CD14	rs424971	eqtl-a-ENSG00000170458	-0.0789416	31684	0.012034	5.38022e-11	16	85946450	C	T	0.421674	43.0293
CD14	rs7210990	eqtl-a-ENSG00000170458	0.0848646	31569	0.0118898	9.51043e-13	17	16170764	A	C	0.481977	50.9421
MTSS1	rs17484848	eqtl-a-ENSG00000170873	0.111404	31355	0.0192026	6.57643e-09	2	111900560	C	T	0.107364	33.6553
MTSS1	rs3732378	eqtl-a-ENSG00000170873	-0.124412	31086	0.0159835	7.02749e-15	3	39307162	A	G	0.165434	60.5833
MTSS1	rs9468925	eqtl-a-ENSG00000170873	-0.0754802	30389	0.0121084	4.5525e-10	6	31258837	A	G	0.40485	38.8565
MTSS1	rs7461114	eqtl-a-ENSG00000170873	-0.0908429	31017	0.0121019	6.06876e-14	8	125831285	G	A	0.404649	56.3439
MTSS1	rs72710871	eqtl-a-ENSG00000170873	0.218621	31026	0.0281688	8.42558e-15	8	125419307	T	G	0.0466272	60.2309
MTSS1	rs62530563	eqtl-a-ENSG00000170873	0.314272	31355	0.0143337	1.48594e-106	8	125793963	T	G	0.211444	480.692
MTSS1	rs7003871	eqtl-a-ENSG00000170873	-0.150646	31470	0.0125697	4.26874e-33	8	125851510	T	C	0.6675	143.628
MTSS1	rs3184504	eqtl-a-ENSG00000170873	0.0952914	28204	0.0119189	1.29569e-15	12	111884608	C	T	0.542056	63.9152
MTSS1	rs8026803	eqtl-a-ENSG00000170873	-0.1537	31470	0.0137225	4.0411e-29	15	80260014	C	T	0.247924	125.445
FPR1	rs149007767	eqtl-a-ENSG00000171051	0.197536	29863	0.0165985	1.1749e-32	7	50370254	T	C	0.149708	141.62
FPR1	rs950893	eqtl-a-ENSG00000171051	0.0807816	31355	0.0124825	9.69617e-11	8	23450510	G	A	0.34727	41.8788
FPR1	rs2198167	eqtl-a-ENSG00000171051	0.120073	31355	0.0182188	4.37421e-11	19	52177917	T	C	0.878954	43.4334
FPR1	rs5030878	eqtl-a-ENSG00000171051	0.545981	30757	0.013719	1e-200	19	52250216	G	A	0.784214	1583.73
FPR1	rs143540765	eqtl-a-ENSG00000171051	0.313942	26884	0.0420546	8.32914e-14	19	52513095	C	A	0.0203651	55.7236
FPR1	rs11667394	eqtl-a-ENSG00000171051	0.237506	30687	0.0122731	1.97606e-83	19	52234080	G	A	0.355398	374.466
FPR1	rs12610031	eqtl-a-ENSG00000171051	-0.238993	31351	0.0157246	3.60164e-52	19	52348957	G	A	0.169781	230.985
CEBPB	rs149110519	eqtl-a-ENSG00000172216	0.166649	25735	0.0266208	3.84982e-10	6	144385777	T	C	0.0526158	39.1859
CEBPB	rs7210990	eqtl-a-ENSG00000172216	0.09425	31569	0.0118848	2.18776e-15	17	16170764	A	C	0.481977	62.8856
CEBPB	rs1889236	eqtl-a-ENSG00000172216	-0.218294	31568	0.0136612	1.78402e-57	20	48905967	T	C	0.247877	255.316
CEBPB	rs913678	eqtl-a-ENSG00000172216	-0.190232	31300	0.0128047	6.30522e-50	20	48955424	C	T	0.306921	220.699
TRIB1	rs2594836	eqtl-a-ENSG00000173334	0.0915825	30606	0.0137169	2.44568e-11	5	173205318	A	G	0.749651	44.5743
TRIB1	rs2385094	eqtl-a-ENSG00000173334	0.0992293	30716	0.01723	8.46136e-09	8	126356449	C	T	0.138118	33.1651
TRIB1	rs4604455	eqtl-a-ENSG00000173334	0.0942407	30605	0.0124079	3.07822e-14	8	126518027	C	T	0.355603	57.6836
C1QA	rs12058824	eqtl-a-ENSG00000173372	-0.596979	31352	0.0203897	1.94089e-188	1	22963050	A	G	0.0880865	857.173
C1QA	rs6687402	eqtl-a-ENSG00000173372	0.11283	31141	0.0132966	2.14585e-17	1	23031406	A	G	0.274924	72.0013
NABP1	rs6757799	eqtl-a-ENSG00000173559	0.115719	25560	0.0124226	1.21731e-20	2	192439145	C	T	0.647853	86.7662
NABP1	rs12988350	eqtl-a-ENSG00000173559	-0.0880998	25306	0.0138502	2.0071e-10	2	192520676	C	T	0.756644	40.4579
NABP1	rs10187424	eqtl-a-ENSG00000173559	-0.0710659	25690	0.0120408	3.58691e-09	2	85794297	C	T	0.420816	34.832
NABP1	rs149007767	eqtl-a-ENSG00000173559	0.126333	24083	0.0166477	3.2337e-14	7	50370254	T	C	0.149708	57.5823
LRRC25	rs149110519	eqtl-a-ENSG00000175489	0.175845	25521	0.0266166	3.93822e-11	6	144385777	T	C	0.0526158	43.6436
LRRC25	rs149007767	eqtl-a-ENSG00000175489	0.157087	29863	0.0166291	3.50671e-21	7	50370254	T	C	0.149708	89.2306
LRRC25	rs74253301	eqtl-a-ENSG00000175489	0.126177	27061	0.0228164	3.20229e-08	19	19001313	C	G	0.0732658	30.5798
LRRC25	rs2238651	eqtl-a-ENSG00000175489	0.211742	24602	0.0136124	1.47163e-54	19	18718846	T	C	0.250899	241.941
LRRC25	rs66639850	eqtl-a-ENSG00000175489	0.155057	28374	0.0166858	1.50557e-20	19	18915179	A	G	0.148514	86.3492
LRRC25	rs55776840	eqtl-a-ENSG00000175489	-0.33392	23858	0.0364538	5.17965e-20	19	18931073	A	G	0.0272411	83.9002
LRRC25	rs4808789	eqtl-a-ENSG00000175489	-0.555999	27057	0.0119351	1e-200	19	18484176	G	C	0.685642	2170.02
LRRC25	rs77571703	eqtl-a-ENSG00000175489	-0.335327	31355	0.0170104	1.66112e-86	19	18578984	T	C	0.138258	388.58
TALDO1	rs149007767	eqtl-a-ENSG00000177156	0.110791	30077	0.0166555	2.89534e-11	7	50370254	T	C	0.149708	44.2451
TALDO1	rs113226928	eqtl-a-ENSG00000177156	0.262854	23083	0.0209145	3.17395e-36	11	785145	A	G	0.0877943	157.942
TALDO1	rs7112603	eqtl-a-ENSG00000177156	0.123936	19617	0.021734	1.17991e-08	11	701616	G	A	0.918546	32.5141
TALDO1	rs35979828	eqtl-a-ENSG00000177156	-0.176949	29836	0.0256058	4.82614e-12	12	54685880	T	C	0.0571059	47.7519
IL17RA	rs3827279	eqtl-a-ENSG00000177663	0.363998	31569	0.0140319	2.32274e-148	22	17595929	C	G	0.22022	672.88
IL17RA	rs9606607	eqtl-a-ENSG00000177663	0.10352	30902	0.0120493	8.59211e-18	22	17568467	C	T	0.585337	73.8069
IL17RA	rs5746887	eqtl-a-ENSG00000177663	0.0700661	23086	0.0124286	1.72639e-08	22	17234497	A	G	0.354422	31.7785
IL17RA	rs5747027	eqtl-a-ENSG00000177663	-0.0687469	31565	0.012026	1.0868e-08	22	17699630	A	T	0.424934	32.6766
AGTRAP	rs6661241	eqtl-a-ENSG00000177674	0.409072	31237	0.0151098	2.03704e-161	1	11815364	T	A	0.179841	732.916
AGTRAP	rs141094656	eqtl-a-ENSG00000177674	0.289819	21629	0.0429591	1.51775e-11	1	92753336	C	T	0.0195137	45.5096
AGTRAP	rs6684514	eqtl-a-ENSG00000177674	0.0785844	31298	0.013137	2.20689e-09	1	156255456	A	G	0.287248	35.781
AGTRAP	rs4846028	eqtl-a-ENSG00000177674	-0.113265	23257	0.0133203	1.84417e-17	1	11779499	C	T	0.726653	72.298
AGTRAP	rs79448237	eqtl-a-ENSG00000177674	-0.118277	27822	0.0192161	7.49825e-10	1	11872689	C	A	0.107157	37.8825
AGTRAP	rs9430628	eqtl-a-ENSG00000177674	-0.0948991	18261	0.0130224	3.16446e-13	1	11770261	T	A	0.704687	53.1
AGTRAP	rs3731827	eqtl-a-ENSG00000177674	0.0678066	31569	0.0120511	1.83802e-08	2	85806068	C	T	0.418566	31.6565
AGTRAP	rs111778408	eqtl-a-ENSG00000177674	-0.113328	30165	0.0197473	9.52379e-09	14	35572163	A	G	0.100785	32.9329
KCTD12	rs2712381	eqtl-a-ENSG00000178695	0.0698155	31644	0.0121391	8.85075e-09	3	128338600	C	A	0.600853	33.0753
KCTD12	rs10098310	eqtl-a-ENSG00000178695	-0.0808127	31529	0.0120205	1.78279e-11	8	130613614	A	G	0.575007	45.1946
KCTD12	rs9600783	eqtl-a-ENSG00000178695	0.19783	31528	0.0131385	3.09599e-51	13	77380491	T	C	0.280829	226.707
KCTD12	rs57676870	eqtl-a-ENSG00000178695	-0.637563	31529	0.0231196	2.11349e-167	13	77435747	T	G	0.0674304	760.428
KCTD12	rs2239630	eqtl-a-ENSG00000178695	0.0718228	31529	0.0118969	1.56809e-09	14	23589349	G	A	0.519173	36.4443
ZBTB7A	rs34809898	eqtl-a-ENSG00000178951	-0.155888	20925	0.0130737	8.91661e-33	19	4055715	A	G	0.711703	142.163
SNX18	rs7706939	eqtl-a-ENSG00000178996	-0.165361	24504	0.0157122	6.66807e-26	5	53813567	T	G	0.171931	110.753
SNX18	rs1862612	eqtl-a-ENSG00000178996	0.240818	26080	0.0122695	9.05733e-86	5	53904596	G	A	0.355283	385.204
MYADM	rs1375493	eqtl-a-ENSG00000179820	0.0678593	31355	0.011992	1.5244e-08	2	182323766	A	G	0.565077	32.019
MYADM	rs56330463	eqtl-a-ENSG00000179820	0.0735352	31355	0.0120514	1.04879e-09	5	148200011	C	T	0.582097	37.2296
MYADM	rs149007767	eqtl-a-ENSG00000179820	0.140833	29863	0.0166394	2.59239e-17	7	50370254	T	C	0.149708	71.6316
MYADM	rs6992333	eqtl-a-ENSG00000179820	0.0743336	23692	0.0120728	7.41361e-10	8	144993377	G	A	0.41274	37.9068
MYADM	rs55793580	eqtl-a-ENSG00000179820	-0.251176	31355	0.015709	1.51496e-57	9	127009395	T	C	0.169838	255.642
MYADM	rs4766578	eqtl-a-ENSG00000179820	0.163472	28203	0.0118469	2.59836e-43	12	111904371	A	T	0.531061	190.391
MYADM	rs10405498	eqtl-a-ENSG00000179820	-0.21079	20238	0.034801	1.38679e-09	19	54393744	T	C	0.0300774	36.6837
GPBAR1	rs4970966	eqtl-a-ENSG00000179921	-0.0847946	31684	0.0146064	6.42126e-09	1	150584103	T	G	0.209553	33.6994
GPBAR1	rs141094656	eqtl-a-ENSG00000179921	0.418738	21629	0.0428837	1.60066e-22	1	92753336	C	T	0.0195137	95.3367
GPBAR1	rs12478601	eqtl-a-ENSG00000179921	0.0844488	31300	0.0120173	2.10426e-12	2	43721508	T	C	0.574604	49.3794
GPBAR1	rs73084176	eqtl-a-ENSG00000179921	0.128988	31226	0.0225961	1.1418e-08	2	219054520	T	C	0.0748155	32.584
GPBAR1	rs4674276	eqtl-a-ENSG00000179921	0.355128	31567	0.011878	2.0893e-196	2	219122780	T	A	0.382191	893.832
GPBAR1	rs149007767	eqtl-a-ENSG00000179921	-0.174056	30077	0.0166172	1.13006e-25	7	50370254	T	C	0.149708	109.707
GPBAR1	rs10849448	eqtl-a-ENSG00000179921	-0.0820261	28717	0.0141305	6.44436e-09	12	6493351	G	A	0.770211	33.6945
GPBAR1	rs2239630	eqtl-a-ENSG00000179921	0.0783184	31569	0.011894	4.55512e-11	14	23589349	G	A	0.519173	43.3555
GPBAR1	rs8026803	eqtl-a-ENSG00000179921	-0.0861957	31684	0.0137642	3.79097e-10	15	80260014	C	T	0.247924	39.2141
GPBAR1	rs12232384	eqtl-a-ENSG00000179921	-0.0829587	31684	0.0145841	1.28239e-08	16	86009760	A	C	0.210455	32.3547
CSF1R	rs4970966	eqtl-a-ENSG00000182578	-0.149205	31684	0.0145698	1.30167e-24	1	150584103	T	G	0.209553	104.865
CSF1R	rs12478601	eqtl-a-ENSG00000182578	0.0673095	31300	0.0120249	2.1734e-08	2	43721508	T	C	0.574604	31.3301
CSF1R	rs6734942	eqtl-a-ENSG00000182578	-0.0717509	31569	0.0123304	5.92011e-09	2	111910694	T	C	0.367446	33.8589
CSF1R	rs4705106	eqtl-a-ENSG00000182578	-0.305326	28098	0.0436386	2.61879e-12	5	149431008	A	C	0.0188941	48.9503
CSF1R	rs6874087	eqtl-a-ENSG00000182578	0.398969	31684	0.0126767	1e-200	5	149467663	A	G	0.290184	990.463
CSF1R	rs246392	eqtl-a-ENSG00000182578	-0.218574	31561	0.0128319	4.61105e-65	5	149497672	T	C	0.302009	290.127
CSF1R	rs6929796	eqtl-a-ENSG00000182578	-0.0967448	30987	0.0159571	1.3377e-09	6	31522669	A	G	0.166467	36.7552
CSF1R	rs149007767	eqtl-a-ENSG00000182578	-0.231018	30077	0.0165679	3.43163e-44	7	50370254	T	C	0.149708	194.414
CSF1R	rs2239630	eqtl-a-ENSG00000182578	0.0860673	31569	0.0118902	4.53315e-13	14	23589349	G	A	0.519173	52.3927
CSF1R	rs8026803	eqtl-a-ENSG00000182578	-0.179202	31684	0.0137006	4.2845e-39	15	80260014	C	T	0.247924	171.072
CSF1R	rs913678	eqtl-a-ENSG00000182578	-0.0851526	31300	0.0128845	3.86901e-11	20	48955424	C	T	0.306921	43.675
CSF1R	rs913672	eqtl-a-ENSG00000182578	0.0814503	31569	0.0125391	8.2699e-11	20	48906967	G	T	0.340707	42.1915
ZNF703	rs8026803	eqtl-a-ENSG00000183779	-0.0989843	31256	0.0137581	6.25461e-13	15	80260014	C	T	0.247924	51.7592
TNFAIP2	rs2594836	eqtl-a-ENSG00000185215	0.0998392	31355	0.0137129	3.31818e-13	5	173205318	A	G	0.749651	53.0049
TNFAIP2	rs56388170	eqtl-a-ENSG00000185215	0.128714	31141	0.0130826	7.69308e-23	7	28724374	T	G	0.289189	96.7911
TNFAIP2	rs7141342	eqtl-a-ENSG00000185215	-0.0755234	31352	0.0128358	4.0095e-09	14	103638784	G	A	0.688479	34.617
TNFAIP2	rs749206	eqtl-a-ENSG00000185215	-0.256056	26856	0.0140402	2.61517e-74	14	103597565	A	G	0.772835	332.576
ZFP36L1	rs61987112	eqtl-a-ENSG00000185650	-0.0983828	31684	0.0178754	3.71689e-08	14	69112718	T	C	0.126668	30.29
ZFP36L1	rs1884808	eqtl-a-ENSG00000185650	-0.246375	30280	0.0118307	2.56921e-96	14	69148127	G	A	0.566772	433.654
ZFP36L1	rs8078723	eqtl-a-ENSG00000185650	0.0951629	31684	0.0122361	7.42677e-15	17	38166879	C	T	0.379928	60.4814
ZFP36L1	rs7210990	eqtl-a-ENSG00000185650	0.0692902	31569	0.011897	5.74566e-09	17	16170764	A	C	0.481977	33.9189
IRS2	rs9521499	eqtl-a-ENSG00000185950	-0.0851798	31355	0.0120358	1.46893e-12	13	110393185	C	T	0.420434	50.0836
IRS2	rs4771629	eqtl-a-ENSG00000185950	-0.179179	31684	0.0156448	2.27667e-30	13	110039995	C	T	0.826506	131.162
INSIG1	rs9860547	eqtl-a-ENSG00000186480	-0.0717354	31529	0.0120164	2.37542e-09	3	188128979	A	G	0.427245	35.6361
INSIG1	rs3732378	eqtl-a-ENSG00000186480	-0.12093	31260	0.0159854	3.87258e-14	3	39307162	A	G	0.165434	57.226
INSIG1	rs4960713	eqtl-a-ENSG00000186480	0.11617	31307	0.01712	1.15452e-11	7	155043695	A	G	0.859908	46.0418
INSIG1	rs9720071	eqtl-a-ENSG00000186480	0.523404	30368	0.0120645	1e-200	7	155086439	C	A	0.687779	1882.03
INSIG1	rs62471648	eqtl-a-ENSG00000186480	-0.426922	23523	0.0124828	1e-200	7	155126074	A	G	0.299843	1169.6
INSIG1	rs12534900	eqtl-a-ENSG00000186480	-0.166533	20784	0.0251911	3.81768e-11	7	155182801	T	C	0.0591466	43.6983
INSIG1	rs102275	eqtl-a-ENSG00000186480	0.0857434	31260	0.0125426	8.13205e-12	11	61557803	C	T	0.340095	46.7303
INSIG1	rs8026803	eqtl-a-ENSG00000186480	-0.0916819	31644	0.0137617	2.69774e-11	15	80260014	C	T	0.247924	44.3808
NAP1L1	rs35400189	eqtl-a-ENSG00000187109	0.164404	6083	0.0122189	2.8774e-41	12	76489264	G	A	0.62548	180.975
LILRA5	rs56388170	eqtl-a-ENSG00000187116	-0.0808487	30392	0.0131097	6.95104e-10	7	28724374	T	G	0.289189	38.0305
LILRA5	rs79762211	eqtl-a-ENSG00000187116	-0.208643	26007	0.0227384	4.47404e-20	19	54753126	C	G	0.0735099	84.1888
LILRA5	rs3848615	eqtl-a-ENSG00000187116	-0.176482	29330	0.015455	3.35274e-30	19	54761007	G	C	0.178979	130.387
LILRA5	rs1645784	eqtl-a-ENSG00000187116	-0.67409	20201	0.0204179	1e-200	19	54827040	C	A	0.0863323	1089.86
HES4	rs111818025	eqtl-a-ENSG00000188290	-0.118566	25168	0.01713	4.46581e-12	1	791191	A	G	0.139875	47.9039
HES4	rs2710882	eqtl-a-ENSG00000188290	-0.521259	17631	0.0145324	1e-200	1	930923	G	A	0.81029	1286.42
HES4	rs8026803	eqtl-a-ENSG00000188290	-0.153474	31684	0.0137227	4.87304e-29	15	80260014	C	T	0.247924	125.073
CALHM6	rs77772401	eqtl-a-ENSG00000188820	-0.512494	21801	0.0421889	5.90745e-34	6	116007006	C	T	0.0200999	147.551
CALHM6	rs186885747	eqtl-a-ENSG00000188820	-1.1658	17057	0.0433531	2.79898e-159	6	116938716	A	C	0.0182623	723.031
CALHM6	rs117881329	eqtl-a-ENSG00000188820	-0.995131	19081	0.0495553	1.07325e-89	6	117469295	T	G	0.0142265	403.213
CALHM6	rs75309885	eqtl-a-ENSG00000188820	-0.136159	25613	0.0173932	4.94083e-15	6	116141482	T	C	0.134743	61.2773
CALHM6	rs80075505	eqtl-a-ENSG00000188820	0.464879	25877	0.0345342	2.64606e-41	6	117558794	C	T	0.0302403	181.196
CALHM6	rs17077741	eqtl-a-ENSG00000188820	0.252468	26394	0.0197982	3.03879e-37	6	116577145	G	A	0.0991807	162.603
CALHM6	rs143130151	eqtl-a-ENSG00000188820	0.316609	23814	0.030983	1.63343e-24	6	117230882	C	T	0.0380806	104.415
CALHM6	rs35877564	eqtl-a-ENSG00000188820	0.492957	26280	0.0121242	1e-200	6	116731518	C	G	0.314845	1653.02
CALHM6	rs1084887	eqtl-a-ENSG00000188820	-0.563968	22445	0.0125977	1e-200	6	116963142	T	C	0.26645	2003.95
LRRK2	rs1992607	eqtl-a-ENSG00000188906	0.103329	25860	0.0187221	3.40549e-08	12	41086635	G	A	0.886208	30.458
LRRK2	rs814228	eqtl-a-ENSG00000188906	-0.118145	26382	0.0127042	1.40994e-20	12	40383902	G	C	0.678485	86.4775
LRRK2	rs10784370	eqtl-a-ENSG00000188906	-0.428343	26387	0.011362	1e-200	12	40497095	T	C	0.473422	1421.15
LRRK2	rs10878307	eqtl-a-ENSG00000188906	-0.135917	21611	0.0246208	3.38228e-08	12	40671989	G	A	0.0621764	30.4721
AP2A1	rs8073060	eqtl-a-ENSG00000196961	0.168979	31185	0.01284	1.48696e-39	17	33875262	A	T	0.305723	173.184
AP2A1	rs7247528	eqtl-a-ENSG00000196961	0.145557	31238	0.0222971	6.665e-11	19	50291807	A	T	0.0769598	42.613
SERPINA1	rs141094656	eqtl-a-ENSG00000197249	0.273907	21415	0.0429665	1.83202e-10	1	92753336	C	T	0.0195137	40.6355
SERPINA1	rs35979828	eqtl-a-ENSG00000197249	0.155142	29622	0.0256159	1.392e-09	12	54685880	T	C	0.0571059	36.6784
SERPINA1	rs56320514	eqtl-a-ENSG00000197249	-0.519035	29944	0.0228444	2.80543e-114	14	94848305	A	G	0.0704461	516.184
SERPINA1	rs6575424	eqtl-a-ENSG00000197249	0.582377	30560	0.0115471	1e-200	14	94854852	T	C	0.342212	2543.51
SERPINA1	rs11844114	eqtl-a-ENSG00000197249	-0.0914592	26459	0.0120941	3.95731e-14	14	94460529	T	A	0.406218	57.184
SERPINA1	rs117068684	eqtl-a-ENSG00000197249	-0.317212	25133	0.0377126	4.05135e-17	14	94982057	T	C	0.0254292	70.7443
SERPINA1	rs4065321	eqtl-a-ENSG00000197249	-0.0687425	31469	0.011927	8.23379e-09	17	38143548	T	C	0.539612	33.217
LYPD2	rs3732378	eqtl-a-ENSG00000197353	-0.19296	31300	0.0159352	9.46455e-34	3	39307162	A	G	0.165434	146.62
LYPD2	rs3132468	eqtl-a-ENSG00000197353	-0.0751451	30603	0.0135884	3.20229e-08	6	31475486	T	C	0.742009	30.5799
LYPD2	rs896854	eqtl-a-ENSG00000197353	0.0761631	31300	0.0118875	1.48221e-10	8	95960511	C	T	0.492735	41.0469
LYPD2	rs2016749	eqtl-a-ENSG00000197353	-0.493152	31568	0.0115348	1e-200	8	143836118	A	G	0.619522	1827.74
LYPD2	rs115033651	eqtl-a-ENSG00000197353	0.213723	23576	0.0369303	7.16556e-09	8	144091742	C	T	0.0266202	33.4888
LYPD2	rs55793580	eqtl-a-ENSG00000197353	0.111527	31569	0.0158228	1.81009e-12	9	127009395	T	C	0.169838	49.6782
LYPD2	rs10838725	eqtl-a-ENSG00000197353	-0.0815753	28802	0.0128431	2.12809e-10	11	47557871	C	T	0.310651	40.3411
LYPD2	rs73204034	eqtl-a-ENSG00000197353	0.166725	31569	0.0204583	3.65763e-16	12	116839021	T	C	0.0928617	66.4102
LYPD2	rs8026803	eqtl-a-ENSG00000197353	-0.167458	31684	0.0137111	2.63633e-34	15	80260014	C	T	0.247924	149.156
LYPD2	rs11879798	eqtl-a-ENSG00000197353	-0.087596	31355	0.0122921	1.03181e-12	19	44281898	A	G	0.371946	50.7795
C5AR1	rs56330463	eqtl-a-ENSG00000197405	-0.0730279	31569	0.0120516	1.36458e-09	5	148200011	C	T	0.582097	36.7165
C5AR1	rs7310615	eqtl-a-ENSG00000197405	0.0667878	28418	0.0119238	2.13118e-08	12	111865049	G	C	0.537476	31.3714
C5AR1	rs61091270	eqtl-a-ENSG00000197405	0.210474	28588	0.0237204	7.12033e-19	19	47909360	G	A	0.0671118	78.7268
SPN	rs7204332	eqtl-a-ENSG00000197471	0.132685	28797	0.0120014	2.05022e-28	16	29668804	C	G	0.578561	122.222
PSAP	rs149110519	eqtl-a-ENSG00000197746	0.150688	25521	0.0266276	1.52261e-08	6	144385777	T	C	0.0526158	32.0228
PSAP	rs10980797	eqtl-a-ENSG00000197746	-0.0723346	31355	0.0119063	1.2368e-09	9	113912553	G	A	0.472236	36.9072
PSAP	rs4747202	eqtl-a-ENSG00000197746	0.333322	31468	0.0206035	7.23269e-59	10	73577267	A	G	0.0900327	261.709
S100A10	rs3007692	eqtl-a-ENSG00000197747	-0.458919	31345	0.019536	5.06991e-122	1	151931004	G	A	0.900846	551.789
S100A10	rs1375493	eqtl-a-ENSG00000197747	0.118576	31355	0.0119641	3.72907e-23	2	182323766	A	G	0.565077	98.2213
S100A10	rs10980800	eqtl-a-ENSG00000197747	0.0812296	31470	0.0142791	1.28091e-08	9	113915905	C	T	0.22312	32.3593
S100A10	rs55793580	eqtl-a-ENSG00000197747	-0.131369	31355	0.015812	9.71628e-17	9	127009395	T	C	0.169838	69.0215
S100A10	rs7310615	eqtl-a-ENSG00000197747	0.172612	28204	0.0118483	4.4617e-48	12	111865049	G	C	0.537476	212.226
CFD	rs149007767	eqtl-a-ENSG00000197766	0.116305	30077	0.0166529	2.8688e-12	7	50370254	T	C	0.149708	48.774
CFD	rs7256075	eqtl-a-ENSG00000197766	-0.111291	19216	0.0171243	8.08537e-11	19	1030956	C	G	0.859946	42.2327
CFD	rs2965285	eqtl-a-ENSG00000197766	1.0254	22110	0.0191932	1e-200	19	896506	G	A	0.0876724	2853.99
CFD	rs10412459	eqtl-a-ENSG00000197766	0.134172	14351	0.0120099	5.59114e-29	19	903857	T	C	0.581016	124.791
CFD	rs10426534	eqtl-a-ENSG00000197766	-0.197856	21659	0.0246206	9.26616e-16	19	817783	T	C	0.0620176	64.5745
CFD	rs10413889	eqtl-a-ENSG00000197766	0.935695	20542	0.0209403	1e-200	19	850299	A	G	0.0766471	1996.46
SIRPA	rs1354034	eqtl-a-ENSG00000198053	-0.0702753	30935	0.0122361	9.29031e-09	3	56849749	C	T	0.618137	32.9831
SIRPA	rs149110519	eqtl-a-ENSG00000198053	-0.231729	24986	0.0265863	2.87674e-18	6	144385777	T	C	0.0526158	75.9644
SIRPA	rs4470399	eqtl-a-ENSG00000198053	-0.0724397	30482	0.0130105	2.5768e-08	20	1930704	T	C	0.297045	30.9982
SIRPA	rs2318120	eqtl-a-ENSG00000198053	-0.160143	26438	0.0262939	1.12489e-09	20	1856612	G	T	0.0540204	37.0914
SIRPA	rs11698383	eqtl-a-ENSG00000198053	0.209883	30813	0.0126711	1.26882e-61	20	1861882	G	C	0.316759	274.345
SIRPA	rs6132062	eqtl-a-ENSG00000198053	-0.260644	30820	0.0120593	1.3366e-103	20	1896401	A	T	0.380747	467.114
SIRPA	rs736887	eqtl-a-ENSG00000198053	0.123011	29327	0.0137357	3.38532e-19	20	1784571	T	C	0.24839	80.1967
FCGR3A	rs114169903	eqtl-a-ENSG00000203747	0.42887	10197	0.0422	2.91206e-24	1	161596032	C	T	0.020153	103.262
AIF1	rs3093949	eqtl-a-ENSG00000204472	-0.132737	13566	0.0126083	6.43132e-26	6	31525184	T	C	0.329982	110.817
AIF1	rs14365	eqtl-a-ENSG00000204472	-0.286342	8491	0.0148274	4.27366e-83	6	31635710	C	T	0.195002	372.853
AIF1	rs9267798	eqtl-a-ENSG00000204472	-0.165271	13566	0.0222864	1.20893e-13	6	32044834	C	G	0.076967	54.9857
AIF1	rs149007767	eqtl-a-ENSG00000204472	-0.219468	13100	0.016579	5.30762e-40	7	50370254	T	C	0.149708	175.21
LST1	rs12192286	eqtl-a-ENSG00000204482	-0.148865	5711	0.016482	1.68267e-19	6	31242845	T	C	0.153083	81.548
LST1	rs2229094	eqtl-a-ENSG00000204482	-0.28161	13565	0.0131413	7.11214e-102	6	31540556	C	T	0.273416	459.151
LST1	rs149110519	eqtl-a-ENSG00000204482	0.164682	10586	0.0266217	6.17106e-10	6	144385777	T	C	0.0526158	38.2594
LST1	rs79282662	eqtl-a-ENSG00000204482	0.365969	7664	0.0252806	1.71317e-47	6	32111239	A	G	0.0579767	209.508
LST1	rs56388170	eqtl-a-ENSG00000204482	0.0880697	14263	0.0131064	1.82222e-11	7	28724374	T	G	0.289189	45.1466
TMEM170B	rs141094656	eqtl-a-ENSG00000205269	0.281699	12533	0.0429629	5.49794e-11	1	92753336	C	T	0.0195137	42.9847
TMEM170B	rs56317860	eqtl-a-ENSG00000205269	0.0969391	21002	0.0155723	4.8156e-10	6	11426486	C	T	0.17701	38.7482
TMEM170B	rs6928526	eqtl-a-ENSG00000205269	0.11259	17687	0.0125847	3.66606e-19	6	11356250	A	G	0.333887	80.0322
TMEM170B	rs519140	eqtl-a-ENSG00000205269	-0.362065	21006	0.0129774	2.68534e-171	6	11518763	C	T	0.27493	778.317
TMEM170B	rs10980800	eqtl-a-ENSG00000205269	0.0874906	21121	0.0142765	8.88792e-10	9	113915905	C	T	0.22312	37.5524
RNASEK	rs11571353	eqtl-a-ENSG00000219200	-0.57093	31684	0.0229525	1.40281e-136	17	6914340	T	C	0.0692059	618.697
CEBPD	rs149007767	eqtl-a-ENSG00000221869	-0.130046	30077	0.0166457	5.59371e-15	7	50370254	T	C	0.149708	61.0325
CEBPD	rs9420589	eqtl-a-ENSG00000221869	0.0974634	31484	0.0119985	4.54779e-16	10	94450233	T	G	0.428682	65.9784
NEAT1	rs694243	eqtl-a-ENSG00000245532	-0.279272	26181	0.0136749	1.0617e-92	11	65172197	T	C	0.756924	417.036
NEAT1	rs11227121	eqtl-a-ENSG00000245532	0.216513	24269	0.0391737	3.25747e-08	11	64866402	A	G	0.0235901	30.5452
NAIP	rs28751879	eqtl-a-ENSG00000249437	-0.182018	1512	0.0209868	4.20146e-18	5	70305553	T	A	0.0876892	75.121
NAIP	rs11744802	eqtl-a-ENSG00000249437	-0.253884	5072	0.0366276	4.16102e-12	5	70782280	G	C	0.027046	48.0267
LYN	rs149007767	eqtl-a-ENSG00000254087	0.109243	30077	0.0166562	5.43125e-11	7	50370254	T	C	0.149708	43.0137
LYN	rs1511724	eqtl-a-ENSG00000254087	0.238142	31567	0.0119774	5.77963e-88	8	56796697	G	C	0.400989	395.293

## Sheet: Table S3
Table S3. Detailed results of MR analysis.
exposure	outcome	method	nsnp	b	se	pval	pve	OR	OR_lower	OR_upper
MGST1	Type 2 diabetes	MR Egger	8	-0.0530556	0.0412378	0.24565	0.0328804	0.948327	0.874694	1.02816
MGST1	Type 2 diabetes	Weighted median	8	-0.0631647	0.0308339	0.0405064	0.0328804	0.938789	0.883734	0.997273
MGST1	Type 2 diabetes	Inverse variance weighted	8	-0.0646494	0.0275895	0.0191161	0.0328804	0.937396	0.888052	0.989482
MGST1	Type 2 diabetes	Weighted mode	8	-0.0632304	0.0309872	0.0806496	0.0328804	0.938727	0.88341	0.997508
BID	Type 2 diabetes	Inverse variance weighted	2	0.128721	0.0611378	0.035254	0.00873413	1.13737	1.00893	1.28217
RNASET2	Type 2 diabetes	MR Egger	5	-0.0480252	0.0373041	0.288285	0.205704	0.95311	0.885909	1.02541
RNASET2	Type 2 diabetes	Weighted median	5	-0.0377413	0.0144224	0.00887446	0.205704	0.962962	0.936122	0.990571
RNASET2	Type 2 diabetes	Inverse variance weighted	5	-0.0352318	0.0165609	0.0333864	0.205704	0.965382	0.934549	0.997231
RNASET2	Type 2 diabetes	Weighted mode	5	-0.0369274	0.0152566	0.0727298	0.205704	0.963746	0.935354	0.993
LYZ	Type 2 diabetes	MR Egger	11	-0.0359718	0.0196711	0.100709	0.218285	0.964667	0.928182	1.00259
LYZ	Type 2 diabetes	Weighted median	11	-0.0486838	0.0157541	0.00200004	0.218285	0.952482	0.923521	0.982352
LYZ	Type 2 diabetes	Inverse variance weighted	11	-0.0367649	0.0138509	0.00794668	0.218285	0.963903	0.938087	0.990429
LYZ	Type 2 diabetes	Weighted mode	11	-0.0457421	0.0155349	0.0146727	0.218285	0.955288	0.92664	0.984823
OGFRL1	Type 2 diabetes	MR Egger	5	-0.0866072	0.0403535	0.12114	0.0656772	0.917037	0.8473	0.992514
OGFRL1	Type 2 diabetes	Weighted median	5	-0.066704	0.024596	0.0066882	0.0656772	0.935472	0.891444	0.981674
OGFRL1	Type 2 diabetes	Inverse variance weighted	5	-0.0560962	0.0258357	0.0299113	0.0656772	0.945448	0.898765	0.994557
OGFRL1	Type 2 diabetes	Weighted mode	5	-0.06795	0.0237507	0.0458846	0.0656772	0.934307	0.891811	0.978829
TREM1	Type 2 diabetes	MR Egger	6	0.0418239	0.0197512	0.101624	0.118165	1.04271	1.00312	1.08387
TREM1	Type 2 diabetes	Weighted median	6	0.0392435	0.0164558	0.0170893	0.118165	1.04002	1.00701	1.07411
TREM1	Type 2 diabetes	Inverse variance weighted	6	0.0372894	0.0158733	0.0188144	0.118165	1.03799	1.0062	1.07079
TREM1	Type 2 diabetes	Weighted mode	6	0.0403999	0.0162003	0.0549071	0.118165	1.04123	1.00868	1.07482
GLUL	Type 2 diabetes	MR Egger	4	0.113123	0.0784306	0.285968	0.0204843	1.11977	0.960212	1.30584
GLUL	Type 2 diabetes	Weighted median	4	0.0659822	0.0379893	0.0824116	0.0204843	1.06821	0.991559	1.15078
GLUL	Type 2 diabetes	Inverse variance weighted	4	0.0740353	0.034978	0.0342915	0.0204843	1.07684	1.00549	1.15326
GLUL	Type 2 diabetes	Weighted mode	4	0.06464	0.0401583	0.205855	0.0204843	1.06677	0.986028	1.15413
IFITM3	Type 2 diabetes	MR Egger	6	0.00853976	0.0456914	0.860835	0.126144	1.00858	0.92218	1.10307
IFITM3	Type 2 diabetes	Weighted median	6	-0.0443671	0.0207345	0.0323731	0.126144	0.956603	0.918506	0.996279
IFITM3	Type 2 diabetes	Inverse variance weighted	6	-0.0491449	0.0189471	0.00949219	0.126144	0.952043	0.917336	0.988063
IFITM3	Type 2 diabetes	Weighted mode	6	-0.0425456	0.0215885	0.105822	0.126144	0.958347	0.918642	0.999768
NR4A2	Type 2 diabetes	Wald ratio	1	-0.193526	0.085844	0.0241719	0.00323975	0.824049	0.696436	0.975045
NCF1	Type 2 diabetes	MR Egger	7	0.13654	0.0331783	0.00921571	0.0854932	1.1463	1.07413	1.22332
NCF1	Type 2 diabetes	Weighted median	7	0.0968548	0.0253372	0.000132031	0.0854932	1.1017	1.04833	1.15779
NCF1	Type 2 diabetes	Inverse variance weighted	7	0.0822496	0.0264191	0.00185033	0.0854932	1.08573	1.03094	1.14343
NCF1	Type 2 diabetes	Weighted mode	7	0.108557	0.0273831	0.00741455	0.0854932	1.11467	1.05642	1.17613
LRRC25	Type 2 diabetes	MR Egger	8	-0.0433882	0.0382435	0.299857	0.108588	0.95754	0.888389	1.03207
LRRC25	Type 2 diabetes	Weighted median	8	-0.0310752	0.0217307	0.152713	0.108588	0.969403	0.928981	1.01158
LRRC25	Type 2 diabetes	Inverse variance weighted	8	-0.038872	0.0183731	0.0343706	0.108588	0.961874	0.927852	0.997143
LRRC25	Type 2 diabetes	Weighted mode	8	-0.0343823	0.0218257	0.159186	0.108588	0.966202	0.925741	1.00843
HES4	Type 2 diabetes	MR Egger	3	-0.0305899	0.0427336	0.604487	0.0738413	0.969873	0.891948	1.05461
HES4	Type 2 diabetes	Weighted median	3	-0.0463781	0.0251477	0.0651498	0.0738413	0.954681	0.908766	1.00292
HES4	Type 2 diabetes	Inverse variance weighted	3	-0.0478952	0.0242092	0.0478853	0.0738413	0.953234	0.909059	0.999555
HES4	Type 2 diabetes	Weighted mode	3	-0.0449464	0.025007	0.214108	0.0738413	0.956049	0.910319	1.00408
AIF1	Type 2 diabetes	MR Egger	4	0.104019	0.146342	0.550926	0.0674154	1.10962	0.832924	1.47824
AIF1	Type 2 diabetes	Weighted median	4	0.0916214	0.043346	0.0345393	0.0674154	1.09595	1.00669	1.19313
AIF1	Type 2 diabetes	Inverse variance weighted	4	0.0709578	0.0354829	0.0455247	0.0674154	1.07354	1.00141	1.15085
AIF1	Type 2 diabetes	Weighted mode	4	0.111271	0.0487141	0.106527	0.0674154	1.1177	1.01592	1.22968
exposure	outcome	method	nsnp	b	se	pval	pve	OR	OR_lower	OR_upper
VIM	Chronic periodontitis	MR Egger	6	-0.39946	0.207884	0.127044	0.0461036	0.670682	0.446234	1.00802
VIM	Chronic periodontitis	Weighted median	6	-0.292808	0.114198	0.0103464	0.0461036	0.746165	0.596523	0.933346
VIM	Chronic periodontitis	Inverse variance weighted	6	-0.17507	0.0883378	0.0474984	0.0461036	0.839398	0.705949	0.998074
VIM	Chronic periodontitis	Weighted mode	6	-0.287046	0.116775	0.057362	0.0461036	0.750478	0.596948	0.943493
UBE2D1	Chronic periodontitis	MR Egger	7	0.0633995	0.0734769	0.427659	0.189969	1.06545	0.922549	1.23049
UBE2D1	Chronic periodontitis	Weighted median	7	0.0945618	0.0463568	0.0413632	0.189969	1.09918	1.00371	1.20373
UBE2D1	Chronic periodontitis	Inverse variance weighted	7	0.0902242	0.0438712	0.0397278	0.189969	1.09442	1.00425	1.19269
UBE2D1	Chronic periodontitis	Weighted mode	7	0.0940685	0.0515139	0.117625	0.189969	1.09864	0.993125	1.21535
CTSC	Chronic periodontitis	MR Egger	12	-0.0924043	0.073642	0.238092	0.105581	0.911736	0.789194	1.05331
CTSC	Chronic periodontitis	Weighted median	12	-0.126489	0.0592547	0.0327886	0.105581	0.881184	0.784563	0.989704
CTSC	Chronic periodontitis	Inverse variance weighted	12	-0.101215	0.0440987	0.0217223	0.105581	0.903739	0.828906	0.985327
CTSC	Chronic periodontitis	Weighted mode	12	-0.111588	0.0589517	0.0849686	0.105581	0.894413	0.796814	1.00397
ANXA1	Chronic periodontitis	MR Egger	6	0.205587	0.0658841	0.0355118	0.0839801	1.22825	1.07945	1.39755
ANXA1	Chronic periodontitis	Weighted median	6	0.141017	0.0437348	0.00126249	0.0839801	1.15144	1.05685	1.2545
ANXA1	Chronic periodontitis	Inverse variance weighted	6	0.118423	0.0420493	0.00485824	0.0839801	1.12572	1.03666	1.22243
ANXA1	Chronic periodontitis	Weighted mode	6	0.141742	0.0434912	0.022468	0.0839801	1.15228	1.05813	1.25481
SDCBP	Chronic periodontitis	Wald ratio	1	1.27802	0.559326	0.0223168	0.00297683	3.58953	1.19931	10.7435
SLC2A6	Chronic periodontitis	Wald ratio	1	0.691442	0.282595	0.0144147	0.00563374	1.99659	1.14747	3.47407
CCNL1	Chronic periodontitis	Wald ratio	1	0.152153	0.0649918	0.0192266	0.0483271	1.16434	1.02508	1.32252
VAMP5	Chronic periodontitis	MR Egger	7	0.150224	0.0732901	0.0956773	0.0760342	1.16209	1.0066	1.34161
VAMP5	Chronic periodontitis	Weighted median	7	0.1302	0.0568009	0.0218935	0.0760342	1.13906	1.01905	1.27319
VAMP5	Chronic periodontitis	Inverse variance weighted	7	0.128194	0.0519352	0.0135741	0.0760342	1.13677	1.02675	1.25858
VAMP5	Chronic periodontitis	Weighted mode	7	0.138554	0.0556095	0.0470629	0.0760342	1.14861	1.03	1.28088
LRRC25	Chronic periodontitis	MR Egger	8	-0.046999	0.0918885	0.627288	0.108588	0.954088	0.796841	1.14237
LRRC25	Chronic periodontitis	Weighted median	8	-0.0939349	0.049645	0.0584736	0.108588	0.910342	0.825935	1.00338
LRRC25	Chronic periodontitis	Inverse variance weighted	8	-0.0888158	0.0441985	0.0444866	0.108588	0.915014	0.839084	0.997816
LRRC25	Chronic periodontitis	Weighted mode	8	-0.0883431	0.0514526	0.129686	0.108588	0.915447	0.827629	1.01258
TALDO1	Chronic periodontitis	MR Egger	4	-0.173988	0.387565	0.69744	0.0115183	0.840307	0.39313	1.79614
TALDO1	Chronic periodontitis	Weighted median	4	-0.272486	0.168685	0.106235	0.0115183	0.761484	0.547108	1.05986
TALDO1	Chronic periodontitis	Inverse variance weighted	4	-0.30032	0.146708	0.0406522	0.0115183	0.740581	0.555511	0.987309
TALDO1	Chronic periodontitis	Weighted mode	4	-0.262937	0.191276	0.262923	0.0115183	0.76879	0.528434	1.11847
CALHM6	Chronic periodontitis	MR Egger	9	-0.0969715	0.075696	0.240976	0.229074	0.907582	0.782442	1.05274
CALHM6	Chronic periodontitis	Weighted median	9	-0.0953543	0.0388168	0.014029	0.229074	0.909051	0.842455	0.980911
CALHM6	Chronic periodontitis	Inverse variance weighted	9	-0.0978155	0.0321311	0.0023325	0.229074	0.906816	0.851469	0.965761
CALHM6	Chronic periodontitis	Weighted mode	9	-0.0941401	0.0415436	0.0532171	0.229074	0.910155	0.838982	0.987366

## Sheet: Table S4
Table S4. Results of Cochran’s Q test.
exposure	outcome	method	Q	Q_df	Q_pval
MGST1	Type 2 diabetes	MR Egger	2.47849	6	0.870867
MGST1	Type 2 diabetes	Inverse variance weighted	2.62158	7	0.917667
BID	Type 2 diabetes	Inverse variance weighted	0.558327	1	0.454935
RNASET2	Type 2 diabetes	MR Egger	5.7833	3	0.122642
RNASET2	Type 2 diabetes	Inverse variance weighted	6.0855	4	0.192853
LYZ	Type 2 diabetes	MR Egger	8.50913	9	0.483761
LYZ	Type 2 diabetes	Inverse variance weighted	8.51235	10	0.578921
OGFRL1	Type 2 diabetes	MR Egger	3.91602	3	0.270676
OGFRL1	Type 2 diabetes	Inverse variance weighted	5.18653	4	0.268688
TREM1	Type 2 diabetes	MR Egger	1.51543	4	0.823905
TREM1	Type 2 diabetes	Inverse variance weighted	1.66427	5	0.89337
GLUL	Type 2 diabetes	MR Egger	1.71398	2	0.424437
GLUL	Type 2 diabetes	Inverse variance weighted	2.02402	3	0.567436
IFITM3	Type 2 diabetes	MR Egger	2.01232	4	0.733493
IFITM3	Type 2 diabetes	Inverse variance weighted	3.93718	5	0.558496
NCF1	Type 2 diabetes	MR Egger	1.8891	5	0.864267
NCF1	Type 2 diabetes	Inverse variance weighted	7.39978	6	0.285452
LRRC25	Type 2 diabetes	MR Egger	2.58643	6	0.858672
LRRC25	Type 2 diabetes	Inverse variance weighted	2.60456	7	0.91902
HES4	Type 2 diabetes	MR Egger	0.0301127	1	0.862235
HES4	Type 2 diabetes	Inverse variance weighted	0.27161	2	0.873013
AIF1	Type 2 diabetes	MR Egger	3.22348	2	0.199541
AIF1	Type 2 diabetes	Inverse variance weighted	3.31345	3	0.345774
exposure	outcome	method	Q	Q_df	Q_pval
VIM	Chronic periodontitis	MR Egger	2.5808	4	0.630228
VIM	Chronic periodontitis	Inverse variance weighted	4.00265	5	0.549034
UBE2D1	Chronic periodontitis	MR Egger	1.94123	5	0.857215
UBE2D1	Chronic periodontitis	Inverse variance weighted	2.14835	6	0.905561
CTSC	Chronic periodontitis	MR Egger	7.16113	10	0.71015
CTSC	Chronic periodontitis	Inverse variance weighted	7.18345	11	0.784039
ANXA1	Chronic periodontitis	MR Egger	1.06551	4	0.899705
ANXA1	Chronic periodontitis	Inverse variance weighted	4.01881	5	0.546711
VAMP5	Chronic periodontitis	MR Egger	2.05814	5	0.841043
VAMP5	Chronic periodontitis	Inverse variance weighted	2.23963	6	0.896394
LRRC25	Chronic periodontitis	MR Egger	5.86179	6	0.43885
LRRC25	Chronic periodontitis	Inverse variance weighted	6.13123	7	0.524513
TALDO1	Chronic periodontitis	MR Egger	0.313315	2	0.854997
TALDO1	Chronic periodontitis	Inverse variance weighted	0.437339	3	0.932425
CALHM6	Chronic periodontitis	MR Egger	3.50513	7	0.834681
CALHM6	Chronic periodontitis	Inverse variance weighted	3.50529	8	0.898779

## Sheet: Table S5
Table S5. Results of MR-Egger intercept test.
exposure	outcome	egger_intercept	se	pval
MGST1	Type 2 diabetes	-0.00250697	0.00662734	0.718247
RNASET2	Type 2 diabetes	0.00709205	0.0179122	0.718632
LYZ	Type 2 diabetes	-0.000393902	0.00693779	0.955964
OGFRL1	Type 2 diabetes	0.0106415	0.0107864	0.396593
TREM1	Type 2 diabetes	-0.00247093	0.00640476	0.719288
GLUL	Type 2 diabetes	-0.00852021	0.0153018	0.633648
IFITM3	Type 2 diabetes	-0.0232606	0.0167657	0.237616
NCF1	Type 2 diabetes	-0.0156835	0.00668099	0.0657655
LRRC25	Type 2 diabetes	0.00160718	0.0119362	0.897294
HES4	Type 2 diabetes	-0.00670305	0.0136401	0.709216
AIF1	Type 2 diabetes	-0.00728766	0.0308437	0.835211
exposure	outcome	egger_intercept	se	pval
VIM	Chronic periodontitis	0.0330322	0.027702	0.299
UBE2D1	Chronic periodontitis	0.0111949	0.0245987	0.668115
CTSC	Chronic periodontitis	-0.00458117	0.0306671	0.884221
ANXA1	Chronic periodontitis	-0.0315405	0.0183533	0.160829
VAMP5	Chronic periodontitis	-0.00713782	0.0167549	0.687815
LRRC25	Chronic periodontitis	-0.0149194	0.0287424	0.622292
TALDO1	Chronic periodontitis	-0.022502	0.0638951	0.758357
CALHM6	Chronic periodontitis	-0.000425363	0.0345422	0.990518

## Sheet: Table S6
Table S6. Results of reverse MR analysis.
exposure	Outcome	method	nsnp	b	se	pval	or	or_lci95	or_uci95
Type 2 diabetes	MGST1	Inverse variance weighted	9	0.0323398	0.0459281	0.481345	1.03287	0.943953	1.13016
Type 2 diabetes	MGST1	MR Egger	9	-0.0986917	0.151024	0.534314	0.906022	0.673883	1.21813
Type 2 diabetes	MGST1	Weighted median	9	0.0270679	0.059703	0.650278	1.02744	0.913977	1.15498
Type 2 diabetes	MGST1	Weighted mode	9	0.103712	0.0878677	0.271777	1.10928	0.933785	1.31776
Type 2 diabetes	BID	Inverse variance weighted	9	-0.0477357	0.0459275	0.298633	0.953386	0.871313	1.04319
Type 2 diabetes	BID	MR Egger	9	-0.00105675	0.151025	0.994612	0.998944	0.742996	1.34306
Type 2 diabetes	BID	Weighted median	9	-0.0221949	0.0612174	0.716935	0.97805	0.867464	1.10273
Type 2 diabetes	BID	Weighted mode	9	0.00245432	0.0835906	0.977296	1.00246	0.850966	1.18092
Type 2 diabetes	RNASET2	Inverse variance weighted	9	-0.0499302	0.0459279	0.276974	0.951296	0.869403	1.0409
Type 2 diabetes	RNASET2	MR Egger	9	-0.0405408	0.151021	0.796096	0.96027	0.714236	1.29106
Type 2 diabetes	RNASET2	Weighted median	9	-0.0417229	0.0605334	0.490663	0.959136	0.85183	1.07996
Type 2 diabetes	RNASET2	Weighted mode	9	-0.0552232	0.0799266	0.509161	0.946274	0.809062	1.10676
Type 2 diabetes	LYZ	Inverse variance weighted	9	-0.017424	0.0459278	0.704407	0.982727	0.898128	1.07529
Type 2 diabetes	LYZ	MR Egger	9	-0.188615	0.151023	0.25184	0.828105	0.615932	1.11337
Type 2 diabetes	LYZ	Weighted median	9	-0.0365684	0.0596665	0.539956	0.964092	0.857688	1.0837
Type 2 diabetes	LYZ	Weighted mode	9	-0.0703937	0.0885372	0.449513	0.932027	0.783545	1.10865
Type 2 diabetes	OGFRL1	Inverse variance weighted	9	-0.0164785	0.0459275	0.719749	0.983656	0.898978	1.07631
Type 2 diabetes	OGFRL1	MR Egger	9	0.101484	0.153871	0.530641	1.10681	0.818647	1.49641
Type 2 diabetes	OGFRL1	Weighted median	9	-0.0599386	0.0636705	0.346506	0.941822	0.831326	1.067
Type 2 diabetes	OGFRL1	Weighted mode	9	-0.087235	0.0894692	0.358103	0.916462	0.769054	1.09212
Type 2 diabetes	TREM1	Inverse variance weighted	9	0.0166644	0.0535595	0.755696	1.0168	0.915475	1.12935
Type 2 diabetes	TREM1	MR Egger	9	-0.0964637	0.182853	0.614115	0.908043	0.63454	1.29943
Type 2 diabetes	TREM1	Weighted median	9	-0.000717	0.065306	0.991245	0.999284	0.879223	1.13574
Type 2 diabetes	TREM1	Weighted mode	9	0.00101501	0.0931718	0.991575	1.00102	0.833933	1.20157
Type 2 diabetes	GLUL	Inverse variance weighted	9	-0.040635	0.0459277	0.376286	0.96018	0.877522	1.05062
Type 2 diabetes	GLUL	MR Egger	9	-0.279827	0.151021	0.106314	0.755915	0.562239	1.01631
Type 2 diabetes	GLUL	Weighted median	9	-0.0397682	0.0602357	0.509119	0.961012	0.853995	1.08144
Type 2 diabetes	GLUL	Weighted mode	9	-0.0423164	0.0757066	0.591493	0.958566	0.826379	1.1119
Type 2 diabetes	IFITM3	Inverse variance weighted	8	0.0776256	0.0484285	0.108959	1.08072	0.982854	1.18833
Type 2 diabetes	IFITM3	MR Egger	8	0.261969	0.181989	0.200074	1.29949	0.90962	1.85645
Type 2 diabetes	IFITM3	Weighted median	8	0.109256	0.0648577	0.0920769	1.11545	0.982293	1.26665
Type 2 diabetes	IFITM3	Weighted mode	8	0.128381	0.0842785	0.171505	1.13699	0.963864	1.3412
Type 2 diabetes	NR4A2	Inverse variance weighted	9	-0.0519432	0.045928	0.258068	0.949383	0.867654	1.03881
Type 2 diabetes	NR4A2	MR Egger	9	-0.0691724	0.151023	0.660813	0.933166	0.694074	1.25462
Type 2 diabetes	NR4A2	Weighted median	9	-0.0444196	0.0573583	0.438681	0.956553	0.854839	1.07037
Type 2 diabetes	NR4A2	Weighted mode	9	-0.0484167	0.0722845	0.52184	0.952737	0.826881	1.09775
Type 2 diabetes	NCF1	Inverse variance weighted	9	-0.0591467	0.0459275	0.197806	0.942569	0.861427	1.03135
Type 2 diabetes	NCF1	MR Egger	9	-0.0496317	0.15102	0.752038	0.95158	0.707774	1.27937
Type 2 diabetes	NCF1	Weighted median	9	-0.0425484	0.0636166	0.503606	0.958344	0.845999	1.08561
Type 2 diabetes	NCF1	Weighted mode	9	0.00972073	0.0878086	0.914578	1.00977	0.850115	1.19941
Type 2 diabetes	LRRC25	Inverse variance weighted	10	-0.07858	0.0452583	0.0825189	0.924428	0.845957	1.01018
Type 2 diabetes	LRRC25	MR Egger	10	-0.144097	0.160888	0.396595	0.865804	0.631639	1.18678
Type 2 diabetes	LRRC25	Weighted median	10	-0.00803444	0.0624072	0.897562	0.991998	0.877786	1.12107
Type 2 diabetes	LRRC25	Weighted mode	10	0.0129832	0.103346	0.902787	1.01307	0.827311	1.24053
Type 2 diabetes	HES4	Inverse variance weighted	9	-0.0288459	0.0553927	0.602539	0.971566	0.871608	1.08299
Type 2 diabetes	HES4	MR Egger	9	-0.164508	0.187137	0.408521	0.848311	0.587843	1.22419
Type 2 diabetes	HES4	Weighted median	9	-0.0294169	0.0657103	0.654388	0.971012	0.853671	1.10448
Type 2 diabetes	HES4	Weighted mode	9	-0.03129	0.0845706	0.720995	0.969194	0.821151	1.14393
Type 2 diabetes	AIF1	Inverse variance weighted	6	0.0749988	0.0633933	0.236781	1.07788	0.951941	1.22049
Type 2 diabetes	AIF1	MR Egger	6	-0.153538	0.181035	0.444146	0.857668	0.601477	1.22298
Type 2 diabetes	AIF1	Weighted median	6	0.0218416	0.0755714	0.772566	1.02208	0.88137	1.18526
Type 2 diabetes	AIF1	Weighted mode	6	0.0102711	0.0808556	0.903867	1.01032	0.862254	1.18382

## Sheet: Table S7
Table S7. Detailed results of MR analysis (additional validation).
exposure	outcome	method	nsnp	b	se	pval	pve	lo_ci	up_ci	or	or_lci95	or_uci95
NCF1	Type 2 diabetes	Inverse variance weighted	6	0.0701873	0.0263977	0.00784086	0.0832173	0.0184479	0.121927	1.07271	1.01862	1.12967
NCF1	Type 2 diabetes	MR Egger	6	0.121942	0.0225668	0.0056785	0.0832173	0.0777115	0.166173	1.12969	1.08081	1.18078
NCF1	Type 2 diabetes	Weighted median	6	0.0837718	0.0185163	6.06153e-06	0.0832173	0.04748	0.120064	1.08738	1.04863	1.12757
NCF1	Type 2 diabetes	Weighted mode	6	0.0945792	0.0184117	0.00365479	0.0832173	0.0584923	0.130666	1.0992	1.06024	1.13959
LRRC25	Type 2 diabetes	Inverse variance weighted	7	-0.000384805	0.01661	0.981517	0.105608	-0.0329404	0.0321708	0.999615	0.967596	1.03269
LRRC25	Type 2 diabetes	MR Egger	7	-0.00265457	0.0390852	0.948484	0.105608	-0.0792616	0.0739525	0.997349	0.923798	1.07676
LRRC25	Type 2 diabetes	Weighted median	7	0.000880649	0.011722	0.940113	0.105608	-0.0220944	0.0238557	1.00088	0.978148	1.02414
LRRC25	Type 2 diabetes	Weighted mode	7	0.000774944	0.0122233	0.951508	0.105608	-0.0231828	0.0247327	1.00078	0.977084	1.02504

## Sheet: Table S8
Table S8. Colocalization results between eQTLs and GWAS.
eQTLs	GWAS	PP.H0	PP.H1	PP.H2	PP.H3	PP.H4
AIF1	Type 2 diabetes	1.16822e-70	0.666885	5.46744e-71	0.31209	0.0210257
BID	Type 2 diabetes	1.11861e-41	0.729813	3.25821e-42	0.212517	0.0576703
GLUL	Type 2 diabetes	3.46424e-95	0.849576	4.02351e-96	0.0986213	0.0518027
HES4	Type 2 diabetes	9.07507e-274	0.792146	1.8137e-274	0.158265	0.0495892
IFITM3	Type 2 diabetes	5.45894e-298	0.494621	5.36277e-298	0.485888	0.0194917
LRRC25	Type 2 diabetes	2.86113e-297	0.00829431	3.42008e-295	0.991468	0.00023766
LYZ	Type 2 diabetes	2.00174e-279	0.627772	1.09292e-279	0.342725	0.0295037
MGST1	Type 2 diabetes	1.21272e-127	0.841468	8.1991e-129	0.0567894	0.101742
NCF1	Type 2 diabetes	1.59025e-301	0.0135749	9.3354e-301	0.0787824	0.907643
NR4A2	Type 2 diabetes	9.71768e-19	0.827971	6.20419e-20	0.052742	0.119287
OGFR1	Type 2 diabetes	3.43559e-294	0.709292	7.90713e-295	0.163119	0.127589
RNASET2	Type 2 diabetes	3.3197e-290	0.839981	5.36746e-291	0.135788	0.0242312
TREM1	Type 2 diabetes	1.61675e-300	0.715096	5.59589e-301	0.247471	0.0374327
eQTLs	GWAS	PP.H0	PP.H1	PP.H2	PP.H3	PP.H4
ANXA1	Chronic periodontitis	1.13099e-300	0.537951	1.87467e-301	0.0887947	0.373255
CALHM6	Chronic periodontitis	5.71718e-301	0.856299	8.901e-302	0.133306	0.010395
CCNL1	Chronic periodontitis	2.22776e-301	0.532738	6.14254e-302	0.14657	0.320693
CTSC	Chronic periodontitis	1.40211e-300	0.766513	4.10979e-301	0.224667	0.00881977
LRRC25	Chronic periodontitis	2.9887e-295	0.866413	3.28498e-296	0.0951919	0.0383951
SDCBP	Chronic periodontitis	2.93823e-13	0.75914	9.21861e-15	0.0236005	0.217259
SLC2A6	Chronic periodontitis	2.16281e-07	0.767725	8.99543e-09	0.0317302	0.200545
TALDO1	Chronic periodontitis	3.93286e-30	0.966005	6.3033e-32	0.0154639	0.0185309
UBE2D1	Chronic periodontitis	1.74127e-295	0.894839	1.67581e-296	0.0861007	0.0190603
VAMP5	Chronic periodontitis	4.78086e-297	0.877035	5.07716e-298	0.0931091	0.0298557
VIM	Chronic periodontitis	1.42498e-66	0.798812	6.01111e-68	0.0335293	0.167658
PP.H0–PP.H4 represent the posterior probabilities of different hypotheses
PP.H4>0.8 represents a strong colocalization between pQTLs/eQTLs and GWAS.

## Sheet: Table S9
Table S9. Investigating the Previous Genome-Wide Significant Associations of SNPs as Genetic Instruments in MR analysis (T2D as outcome).
SNP	chr	pos	Trait	Pubmed ID
rs10098310	8	129601368	monocyte count	21738480
rs11065979	12	111621753	primary biliary cirrhosis	22961000
rs11065979	12	111621753	psoriasis	28537254
rs11065979	12	111621753	diastolic blood pressure, alcohol drinking	29912962
rs11065979	12	111621753	diastolic blood pressure	27736895
rs11065979	12	111621753	parental longevity	29227965
rs11065979	12	111621753	diastolic blood pressure, alcohol consumption measurement	29912962
rs11065979	12	111621753	systolic blood pressure, alcohol drinking	29912962
rs11065979	12	111621753	mean arterial pressure, alcohol drinking	29912962
rs11065979	12	111621753	mean arterial pressure, alcohol drinking	29912962
rs11065979	12	111621753	mean arterial pressure, alcohol consumption measurement	29912962
rs11065979	12	111621753	small vessel stroke	32047268
rs11065979	12	111621753	parental longevity	30642433
rs11065979	12	111621753	basophil count	27863252
rs11065979	12	111621753	childhood onset asthma	30929738
rs11065979	12	111621753	blood protein measurement	32929287
rs11065979	12	111621753	intraocular pressure measurement	30054594
rs11065979	12	111621753	platelet glycoprotein ib alpha chain measurement	29875488
rs11065979	12	111621753	BMI-adjusted waist-hip ratio	34021172
rs11065979	12	111621753	Uterine leiomyoma, breast carcinoma	35803233
rs11065979	12	111621753	body height	37106081
rs11641016	16	85981275	monocyte percentage of leukocytes	32888494
rs11641016	16	85981275	inflammatory bowel disease	26192919
rs11641016	16	85981275	eosinophil count	34594039
rs1375493	2	181459039	leukocyte count	30595370
rs1375493	2	181459039	monocyte count	32888493
rs1375493	2	181459039	lymphocyte percentage of leukocytes	32888494
rs1375493	2	181459039	neutrophil count	32888493
rs1375493	2	181459039	lymphocyte percentage of leukocytes	27863252
rs1375493	2	181459039	monocyte count	32929287
rs1375493	2	181459039	monocyte count	25096241
rs1375493	2	181459039	lymphocyte:monocyte ratio	34469753
rs1375493	2	181459039	monocyte count	34469753
rs1375493	2	181459039	immature granulocyte measurement	37596262
rs149007767	7	50330658	basophil count	32888493
rs149007767	7	50330658	basophil count	32888494
rs149007767	7	50330658	basophil count	32888493
rs149007767	7	50330658	lymphocyte percentage of leukocytes	32888494
rs149007767	7	50330658	neutrophil count	32888493
rs149007767	7	50330658	monocyte count	32888494
rs149007767	7	50330658	monocyte percentage of leukocytes	32888494
rs149007767	7	50330658	neutrophil percentage of leukocytes	32888494
rs149007767	7	50330658	neutrophil count	32888494
rs149007767	7	50330658	granulocyte percentage of myeloid white cells	27863252
rs149007767	7	50330658	monocyte percentage of leukocytes	27863252
rs149007767	7	50330658	monocyte count	27863252
rs149007767	7	50330658	neutrophil percentage of leukocytes	27863252
rs149007767	7	50330658	neutrophil measurement	37596262
rs149007767	7	50330658	neutrophil measurement	37596262
rs149007767	7	50330658	neutrophil measurement	37596262
rs149007767	7	50330658	neutrophil measurement	37596262
rs149007767	7	50330658	neutrophil measurement	37596262
rs149110519	6	144064640	lymphocyte percentage of leukocytes	32888494
rs149110519	6	144064640	monocyte count	32888493
rs149110519	6	144064640	monocyte count	32888493
rs149110519	6	144064640	monocyte count	32888494
rs149110519	6	144064640	monocyte percentage of leukocytes	32888494
rs149110519	6	144064640	neutrophil percentage of leukocytes	32888494
rs149110519	6	144064640	granulocyte percentage of myeloid white cells	27863252
rs149110519	6	144064640	monocyte percentage of leukocytes	27863252
rs149110519	6	144064640	eosinophil percentage of granulocytes	27863252
rs149110519	6	144064640	neutrophil percentage of granulocytes	27863252
rs149110519	6	144064640	monocyte count	27863252
rs149110519	6	144064640	neutrophil percentage of leukocytes	27863252
rs149110519	6	144064640	monocyte count	34594039
rs204295	6	167087074	keratinocyte carcinoma	31174203
rs2239630	14	23120140	monocyte count	29403010
rs2239630	14	23120140	B-cell acute lymphoblastic leukemia	31767839
rs2239630	14	23120140	basophil percentage of leukocytes	32888494
rs2239630	14	23120140	basophil count	32888494
rs2239630	14	23120140	monocyte count	32888493
rs2239630	14	23120140	monocyte count	32888493
rs2239630	14	23120140	monocyte count	32888493
rs2239630	14	23120140	monocyte count	32888494
rs2239630	14	23120140	monocyte percentage of leukocytes	32888494
rs2239630	14	23120140	neutrophil percentage of leukocytes	32888494
rs2239630	14	23120140	granulocyte percentage of myeloid white cells	27863252
rs2239630	14	23120140	monocyte percentage of leukocytes	27863252
rs2239630	14	23120140	neutrophil percentage of granulocytes	27863252
rs2239630	14	23120140	basophil count, eosinophil count	27863252
rs2239630	14	23120140	monocyte count	27863252
rs2239630	14	23120140	neutrophil percentage of leukocytes	27863252
rs2239630	14	23120140	monocyte count	34469753
rs2239630	14	23120140	lymphocyte:monocyte ratio	34469753
rs2239630	14	23120140	monocyte count	34594039
rs2239630	14	23120140	monocyte count	34594039
rs34856868	1	92088726	inflammatory bowel disease	26192919
rs35979828	12	54292096	obsolete_red blood cell distribution width	28957414
rs35979828	12	54292096	erythrocyte count	30595370
rs35979828	12	54292096	eosinophil count	32888493
rs35979828	12	54292096	eosinophil count	30595370
rs35979828	12	54292096	mean corpuscular hemoglobin	30595370
rs35979828	12	54292096	eosinophil count	32888493
rs35979828	12	54292096	eosinophil count	32888494
rs35979828	12	54292096	eosinophil percentage of leukocytes	32888494
rs35979828	12	54292096	mean corpuscular hemoglobin concentration	32888493
rs35979828	12	54292096	mean corpuscular volume	32888493
rs35979828	12	54292096	mean corpuscular hemoglobin	32888494
rs35979828	12	54292096	monocyte count	32888493
rs35979828	12	54292096	monocyte count	32888493
rs35979828	12	54292096	monocyte count	32888494
rs35979828	12	54292096	mean corpuscular volume	32888494
rs35979828	12	54292096	mean corpuscular volume	32888494
rs35979828	12	54292096	mean reticulocyte volume	32888494
rs35979828	12	54292096	mean platelet volume	32888494
rs35979828	12	54292096	monocyte percentage of leukocytes	32888494
rs35979828	12	54292096	obsolete_red blood cell distribution width	32888494
rs35979828	12	54292096	granulocyte percentage of myeloid white cells	27863252
rs35979828	12	54292096	monocyte percentage of leukocytes	27863252
rs35979828	12	54292096	obsolete_red blood cell distribution width	27863252
rs35979828	12	54292096	monocyte count	27863252
rs35979828	12	54292096	mean corpuscular hemoglobin	27863252
rs35979828	12	54292096	mean platelet volume	27863252
rs35979828	12	54292096	mean corpuscular volume	27863252
rs35979828	12	54292096	blood protein measurement	35078996
rs35979828	12	54292096	blood protein measurement	35078996
rs35979828	12	54292096	mean corpuscular volume	34104963
rs35979828	12	54292096	mitochondrial DNA measurement	33385171
rs35979828	12	54292096	eosinophil count	34594039
rs35979828	12	54292096	monocyte count	34594039
rs35979828	12	54292096	mitochondrial DNA measurement	37587338
rs35979828	12	54292096	mitochondrial DNA measurement	37587338
rs35979828	12	54292096	noggin measurement	34648354
rs35979828	12	54292096	protein measurement	34648354
rs35979828	12	54292096	neutrophil measurement	37596262
rs372883	21	29345416	pancreatic carcinoma	22158540
rs3782123	11	205198	HbA1c measurement	28898252
rs3782123	11	205198	obsolete_red blood cell distribution width	30595370
rs3782123	11	205198	obsolete_red blood cell distribution width	32888493
rs3782123	11	205198	obsolete_red blood cell distribution width	32888493
rs3782123	11	205198	obsolete_red blood cell distribution width	32888494
rs3782123	11	205198	obsolete_red blood cell distribution width	27863252
rs3782123	11	205198	hemoglobin A1 measurement	34594039
rs453193	2	8310391	granulocyte percentage of myeloid white cells	27863252
rs55793580	9	124247116	granulocyte percentage of myeloid white cells	27863252
rs55793580	9	124247116	monocyte percentage of leukocytes	27863252
rs55793580	9	124247116	monocyte count	27863252
rs56330463	5	148820448	eosinophil count	30595370
rs56330463	5	148820448	eosinophil count	32888493
rs56330463	5	148820448	eosinophil count	32888494
rs56330463	5	148820448	eosinophil count	32888493
rs56330463	5	148820448	eosinophil percentage of leukocytes	32888494
rs56330463	5	148820448	lymphocyte percentage of leukocytes	32888494
rs56330463	5	148820448	granulocyte percentage of myeloid white cells	27863252
rs56330463	5	148820448	monocyte percentage of leukocytes	27863252
rs56330463	5	148820448	eosinophil percentage of leukocytes	27863252
rs56330463	5	148820448	eosinophil percentage of granulocytes	27863252
rs56330463	5	148820448	neutrophil percentage of granulocytes	27863252
rs56330463	5	148820448	basophil count, eosinophil count	27863252
rs56330463	5	148820448	neutrophil percentage of leukocytes	27863252
rs56330463	5	148820448	eosinophil count	27863252
rs56330463	5	148820448	eosinophil count	34469753
rs6782228	3	128604581	lymphocyte percentage of leukocytes	32888494
rs6782228	3	128604581	monocyte count	32888493
rs6782228	3	128604581	leukocyte count	27863252
rs6782228	3	128604581	neutrophil count, eosinophil count	27863252
rs6782228	3	128604581	neutrophil count, basophil count	27863252
rs6782228	3	128604581	granulocyte count	27863252
rs6782228	3	128604581	myeloid white cell count	27863252
rs6782228	3	128604581	monocyte count	27863252
rs6782228	3	128604581	neutrophil count	27863252
rs6782228	3	128604581	lymphocyte percentage of leukocytes	27863252
rs7210990	17	16267450	neutrophil count	32888493
rs7210990	17	16267450	neutrophil count	32888493
rs7210990	17	16267450	lymphocyte percentage of leukocytes	27863252
rs7210990	17	16267450	neutrophil percentage of leukocytes	27863252
rs7563201	2	43334641	polycystic ovary syndrome	30566500
rs8026803	15	79967672	eosinophil percentage of leukocytes	32888494
rs8026803	15	79967672	eosinophil count	32888494
rs8026803	15	79967672	monocyte count	32888494
rs8026803	15	79967672	lymphocyte:monocyte ratio	34469753
rs8026803	15	79967672	monocyte count	34469753
rs8078723	17	40010626	neutrophil count	28158719
rs8078723	17	40010626	neutrophil count	21738480
rs8078723	17	40010626	leukocyte count	32888494
rs8078723	17	40010626	leukocyte count	31217584
rs8078723	17	40010626	leukocyte count	22788528
rs8078723	17	40010626	neutrophil count	25096241
rs8078723	17	40010626	neutrophil count	25096241
rs8078723	17	40010626	phosphatidylcholine measurement	34503513
rs9267798	6	32077057	mouth neoplasm	36769103
rs9880192	3	128578726	platelet count	32888494
rs9880192	3	128578726	eosinophil percentage of leukocytes	27863252
rs9880192	3	128578726	monocyte count	21738480
rs9880192	3	128578726	eosinophil percentage of granulocytes	27863252
rs9880192	3	128578726	neutrophil percentage of granulocytes	27863252
rs9880192	3	128578726	eosinophil count	27863252
rs9880192	3	128578726	Varicose veins	30998689
rs9880192	3	128578726	monocyte count	25096241
rs9880192	3	128578726	monocyte count	34107879

## Sheet: Table S10
Table S10. Investigating the Previous Genome-Wide Significant Associations of SNPs as Genetic Instruments in MR analysis (PD as outcome).
SNP	chr	pos	Trait	Pubmed ID
rs10774624	12	111395984	Vitiligo	27723757
rs10774624	12	111395984	systolic blood pressure	30578418
rs10774624	12	111395984	eosinophil count	30595370
rs10774624	12	111395984	intraocular pressure measurement	29785010
rs10774624	12	111395984	preeclampsia, parental genotype effect measurement	33239696
rs10774624	12	111395984	rheumatoid arthritis	24390342
rs10774624	12	111395984	protein measurement	33067605
rs10774624	12	111395984	protein measurement	33067605
rs10774624	12	111395984	HbA1c measurement	34059833
rs10774624	12	111395984	peripheral arterial disease	34601942
rs10774624	12	111395984	heart failure	36376295
rs10774624	12	111395984	kynurenine measurement	36357675
rs10774624	12	111395984	nicotinamide measurement	36357675
rs10774624	12	111395984	orotidine measurement	36357675
rs10774624	12	111395984	phospholipids in small LDL measurement	36764567
rs10774624	12	111395984	preeclampsia	37285119
rs10774624	12	111395984	disease	37106081
rs10774624	12	111395984	preeclampsia	37248299
rs115427247	1	92412850	monocyte percentage of leukocytes	27863252
rs115427247	1	92412850	monocyte count	34469753
rs115427247	1	92412850	eosinophil measurement	37596262
rs13164856	5	132477512	asthma	31669095
rs13164856	5	132477512	childhood onset asthma	31669095
rs13164856	5	132477512	polycystic ovary syndrome	26416764
rs13164856	5	132477512	polycystic ovary syndrome	30566500
rs1375493	2	181459039	leukocyte count	30595370
rs1375493	2	181459039	monocyte count	32888493
rs1375493	2	181459039	lymphocyte percentage of leukocytes	32888494
rs1375493	2	181459039	neutrophil count	32888493
rs1375493	2	181459039	lymphocyte percentage of leukocytes	27863252
rs1375493	2	181459039	monocyte count	32929287
rs1375493	2	181459039	monocyte count	25096241
rs1375493	2	181459039	lymphocyte:monocyte ratio	34469753
rs1375493	2	181459039	monocyte count	34469753
rs1375493	2	181459039	immature granulocyte measurement	37596262
rs149007767	7	50330658	basophil count	32888493
rs149007767	7	50330658	basophil count	32888494
rs149007767	7	50330658	basophil count	32888493
rs149007767	7	50330658	lymphocyte percentage of leukocytes	32888494
rs149007767	7	50330658	neutrophil count	32888493
rs149007767	7	50330658	monocyte count	32888494
rs149007767	7	50330658	monocyte percentage of leukocytes	32888494
rs149007767	7	50330658	neutrophil percentage of leukocytes	32888494
rs149007767	7	50330658	neutrophil count	32888494
rs149007767	7	50330658	granulocyte percentage of myeloid white cells	27863252
rs149007767	7	50330658	monocyte percentage of leukocytes	27863252
rs149007767	7	50330658	monocyte count	27863252
rs149007767	7	50330658	neutrophil percentage of leukocytes	27863252
rs149007767	7	50330658	neutrophil measurement	37596262
rs149007767	7	50330658	neutrophil measurement	37596262
rs149007767	7	50330658	neutrophil measurement	37596262
rs149007767	7	50330658	neutrophil measurement	37596262
rs149007767	7	50330658	neutrophil measurement	37596262
rs149110519	6	144064640	lymphocyte percentage of leukocytes	32888494
rs149110519	6	144064640	monocyte count	32888493
rs149110519	6	144064640	monocyte count	32888493
rs149110519	6	144064640	monocyte count	32888494
rs149110519	6	144064640	monocyte percentage of leukocytes	32888494
rs149110519	6	144064640	neutrophil percentage of leukocytes	32888494
rs149110519	6	144064640	granulocyte percentage of myeloid white cells	27863252
rs149110519	6	144064640	monocyte percentage of leukocytes	27863252
rs149110519	6	144064640	eosinophil percentage of granulocytes	27863252
rs149110519	6	144064640	neutrophil percentage of granulocytes	27863252
rs149110519	6	144064640	monocyte count	27863252
rs149110519	6	144064640	neutrophil percentage of leukocytes	27863252
rs149110519	6	144064640	monocyte count	34594039
rs35979828	12	54292096	obsolete_red blood cell distribution width	28957414
rs35979828	12	54292096	erythrocyte count	30595370
rs35979828	12	54292096	eosinophil count	32888493
rs35979828	12	54292096	eosinophil count	30595370
rs35979828	12	54292096	mean corpuscular hemoglobin	30595370
rs35979828	12	54292096	eosinophil count	32888493
rs35979828	12	54292096	eosinophil count	32888494
rs35979828	12	54292096	eosinophil percentage of leukocytes	32888494
rs35979828	12	54292096	mean corpuscular hemoglobin concentration	32888493
rs35979828	12	54292096	mean corpuscular volume	32888493
rs35979828	12	54292096	mean corpuscular hemoglobin	32888494
rs35979828	12	54292096	monocyte count	32888493
rs35979828	12	54292096	monocyte count	32888493
rs35979828	12	54292096	monocyte count	32888494
rs35979828	12	54292096	mean corpuscular volume	32888494
rs35979828	12	54292096	mean corpuscular volume	32888494
rs35979828	12	54292096	mean reticulocyte volume	32888494
rs35979828	12	54292096	mean platelet volume	32888494
rs35979828	12	54292096	monocyte percentage of leukocytes	32888494
rs35979828	12	54292096	obsolete_red blood cell distribution width	32888494
rs35979828	12	54292096	granulocyte percentage of myeloid white cells	27863252
rs35979828	12	54292096	monocyte percentage of leukocytes	27863252
rs35979828	12	54292096	obsolete_red blood cell distribution width	27863252
rs35979828	12	54292096	monocyte count	27863252
rs35979828	12	54292096	mean corpuscular hemoglobin	27863252
rs35979828	12	54292096	mean platelet volume	27863252
rs35979828	12	54292096	mean corpuscular volume	27863252
rs35979828	12	54292096	blood protein measurement	35078996
rs35979828	12	54292096	blood protein measurement	35078996
rs35979828	12	54292096	mean corpuscular volume	34104963
rs35979828	12	54292096	mitochondrial DNA measurement	33385171
rs35979828	12	54292096	eosinophil count	34594039
rs35979828	12	54292096	monocyte count	34594039
rs35979828	12	54292096	mitochondrial DNA measurement	37587338
rs35979828	12	54292096	mitochondrial DNA measurement	37587338
rs35979828	12	54292096	noggin measurement	34648354
rs35979828	12	54292096	protein measurement	34648354
rs35979828	12	54292096	neutrophil measurement	37596262
rs3785549	17	39993471	lymphocyte percentage of leukocytes	27863252
rs3785549	17	39993471	lipoprotein A measurement	33730874
rs3785549	17	39993471	myeloblastin measurement	34648354
rs55793580	9	124247116	granulocyte percentage of myeloid white cells	27863252
rs55793580	9	124247116	monocyte percentage of leukocytes	27863252
rs55793580	9	124247116	monocyte count	27863252
rs56388170	7	28684757	basophil percentage of leukocytes	32888494
rs56388170	7	28684757	basophil count	32888493
rs56388170	7	28684757	basophil count	32888494
rs56388170	7	28684757	basophil count	32888493
rs56388170	7	28684757	leukocyte count	30595370
rs56388170	7	28684757	lymphocyte percentage of leukocytes	32888494
rs56388170	7	28684757	neutrophil count	32888493
rs56388170	7	28684757	neutrophil count	32888493
rs56388170	7	28684757	monocyte percentage of leukocytes	32888494
rs56388170	7	28684757	myeloid white cell count	32888493
rs56388170	7	28684757	neutrophil percentage of leukocytes	32888494
rs56388170	7	28684757	myeloid white cell count	32888493
rs56388170	7	28684757	myeloid white cell count	32888493
rs56388170	7	28684757	neutrophil count	32888494
rs56388170	7	28684757	leukocyte count	27863252
rs56388170	7	28684757	granulocyte percentage of myeloid white cells	27863252
rs56388170	7	28684757	monocyte percentage of leukocytes	27863252
rs56388170	7	28684757	basophil count	27863252
rs56388170	7	28684757	neutrophil count, basophil count	27863252
rs56388170	7	28684757	neutrophil count, eosinophil count	27863252
rs56388170	7	28684757	granulocyte count	27863252
rs56388170	7	28684757	eosinophil percentage of granulocytes	27863252
rs56388170	7	28684757	myeloid white cell count	27863252
rs56388170	7	28684757	neutrophil percentage of granulocytes	27863252
rs56388170	7	28684757	neutrophil percentage of leukocytes	27863252
rs56388170	7	28684757	lymphocyte percentage of leukocytes	27863252
rs56388170	7	28684757	neutrophil count	27863252
rs56388170	7	28684757	leukocyte count	31217584
rs56388170	7	28684757	leukocyte count	32888494
rs56388170	7	28684757	neutrophil count	34469753
rs56388170	7	28684757	neutrophil-to-lymphocyte ratio	34469753
rs56388170	7	28684757	basophil count	34469753
rs56388170	7	28684757	basophil count	34594039
rs56388170	7	28684757	leukocyte count	34594039
rs56388170	7	28684757	neutrophil count	34594039
rs56388170	7	28684757	neutrophil count	34594039
rs56388170	7	28684757	leukocyte count	34594039
rs56388170	7	28684757	mitochondrial DNA measurement	37587338
rs56388170	7	28684757	leukocyte count	38116116
rs653178	12	111569952	inflammatory bowel disease	28067908
rs653178	12	111569952	sarcoidosis	26051272
rs653178	12	111569952	mean arterial pressure	27618448
rs653178	12	111569952	tonsillectomy risk measurement	28928442
rs653178	12	111569952	type 1 diabetes mellitus	25751624
rs653178	12	111569952	asthma, Eczematoid dermatitis, allergic rhinitis	31361310
rs653178	12	111569952	Eczematoid dermatitis, allergic rhinitis	31361310
rs653178	12	111569952	Eczematoid dermatitis	30595370
rs653178	12	111569952	lymphocyte count	32888493
rs653178	12	111569952	asthma	32296059
rs653178	12	111569952	lymphocyte percentage of leukocytes	32888494
rs653178	12	111569952	neutrophil percentage of leukocytes	32888494
rs653178	12	111569952	thyroid peroxidase antibody measurement	24586183
rs653178	12	111569952	eosinophil percentage of leukocytes	27863252
rs653178	12	111569952	myocardial infarction	26343387
rs653178	12	111569952	eosinophil percentage of granulocytes	27863252
rs653178	12	111569952	neutrophil percentage of granulocytes	27863252
rs653178	12	111569952	basophil count, eosinophil count	27863252
rs653178	12	111569952	monocyte count	27863252
rs653178	12	111569952	eosinophil count	27863252
rs653178	12	111569952	low density lipoprotein cholesterol measurement	30275531
rs653178	12	111569952	systemic lupus erythematosus	28714469
rs653178	12	111569952	celiac disease	20190752
rs653178	12	111569952	immune system disease	21383967
rs653178	12	111569952	cystatin C measurement, chronic kidney disease	20383146
rs653178	12	111569952	diastolic blood pressure	19430483
rs653178	12	111569952	mean arterial pressure	21909110
rs653178	12	111569952	urate measurement	23263486
rs653178	12	111569952	lymphocyte count	32929287
rs653178	12	111569952	brain measurement	33821002
rs653178	12	111569952	inflammatory bowel disease	26192919
rs653178	12	111569952	diastolic blood pressure	26390057
rs653178	12	111569952	total cholesterol measurement	30275531
rs653178	12	111569952	cortical surface area measurement	34560273
rs653178	12	111569952	serum alanine aminotransferase measurement	33462484
rs653178	12	111569952	alkaline phosphatase measurement	33462484
rs653178	12	111569952	apolipoprotein A 1 measurement	33462484
rs653178	12	111569952	serum albumin measurement	33462484
rs653178	12	111569952	HbA1c measurement	33462484
rs653178	12	111569952	low density lipoprotein cholesterol measurement	33462484
rs653178	12	111569952	cortical thickness	34560273
rs653178	12	111569952	neutrophil-to-lymphocyte ratio	34469753
rs653178	12	111569952	total cholesterol measurement	33462484
rs653178	12	111569952	aspartate aminotransferase measurement	33462484
rs653178	12	111569952	aspartate aminotransferase to alanine aminotransferase ratio	33462484
rs653178	12	111569952	apolipoprotein B measurement	33462484
rs653178	12	111569952	blood phosphate measurement	33462484
rs653178	12	111569952	blood protein measurement	33462484
rs653178	12	111569952	serum non-albumin protein measurement	33462484
rs653178	12	111569952	bilirubin measurement	33462484
rs653178	12	111569952	urate measurement	33356394
rs653178	12	111569952	cystatin C measurement	33462484
rs653178	12	111569952	bilirubin measurement	33462484
rs653178	12	111569952	high density lipoprotein cholesterol measurement	33462484
rs653178	12	111569952	kynurenine measurement	33414548
rs653178	12	111569952	smoking status measurement	34855049
rs653178	12	111569952	choline measurement	35213538
rs653178	12	111569952	cholesteryl ester measurement, intermediate density lipoprotein measurement	35213538
rs653178	12	111569952	cholesteryl ester measurement, high density lipoprotein cholesterol measurement	35213538
rs653178	12	111569952	free cholesterol measurement, intermediate density lipoprotein measurement	35213538
rs653178	12	111569952	high density lipoprotein cholesterol measurement	35213538
rs653178	12	111569952	total cholesterol measurement, intermediate density lipoprotein measurement	35213538
rs653178	12	111569952	lipid measurement, intermediate density lipoprotein measurement	35213538
rs653178	12	111569952	intermediate density lipoprotein measurement	35213538
rs653178	12	111569952	total cholesterol measurement, very low density lipoprotein cholesterol measurement	35213538
rs653178	12	111569952	phospholipid measurement, intermediate density lipoprotein measurement	35213538
rs653178	12	111569952	free cholesterol measurement, high density lipoprotein cholesterol measurement	35213538
rs653178	12	111569952	free cholesterol:total lipids ratio, high density lipoprotein cholesterol measurement	35213538
rs653178	12	111569952	cholesterol:total lipids ratio, high density lipoprotein cholesterol measurement	35213538
rs653178	12	111569952	total cholesterol measurement, high density lipoprotein cholesterol measurement	35213538
rs653178	12	111569952	cholesteryl esters:total lipids ratio, intermediate density lipoprotein measurement	35213538
rs653178	12	111569952	phospholipids:total lipids ratio, high density lipoprotein cholesterol measurement	35213538
rs653178	12	111569952	urate measurement	33462484
rs653178	12	111569952	cystatin C measurement	34899825
rs653178	12	111569952	total cholesterol measurement, high density lipoprotein cholesterol measurement	35213538
rs653178	12	111569952	very low density lipoprotein cholesterol measurement, cholesterol:total lipids ratio	35213538
rs653178	12	111569952	triglycerides:total lipids ratio, very low density lipoprotein cholesterol measurement	35213538
rs653178	12	111569952	very low density lipoprotein cholesterol measurement, free cholesterol:total lipids ratio	35213538
rs653178	12	111569952	lipoprotein measurement, phospholipid measurement	35213538
rs653178	12	111569952	triglyceride:HDL cholesterol ratio	38200128
rs653178	12	111569952	cholesteryl ester measurement, very low density lipoprotein cholesterol measurement	35213538
rs653178	12	111569952	very low density lipoprotein cholesterol measurement, free cholesterol:total lipids ratio	35213538
rs653178	12	111569952	sphingomyelin measurement	35213538
rs653178	12	111569952	very low density lipoprotein cholesterol measurement, phospholipids:total lipids ratio	35213538
rs653178	12	111569952	triglyceride:HDL cholesterol ratio	38200128
rs653178	12	111569952	cholesteryl ester measurement, high density lipoprotein cholesterol measurement	35213538
rs653178	12	111569952	very low density lipoprotein cholesterol measurement, cholesteryl esters:total lipids ratio	35213538
rs653178	12	111569952	triglycerides:total lipids ratio, very low density lipoprotein cholesterol measurement	35213538
rs653178	12	111569952	cholesteryl ester measurement, very low density lipoprotein cholesterol measurement	35213538
rs653178	12	111569952	remnant cholesterol measurement	35213538
rs653178	12	111569952	high density lipoprotein cholesterol measurement	35213538
rs653178	12	111569952	very low density lipoprotein cholesterol measurement, phospholipids:total lipids ratio	35213538
rs653178	12	111569952	total cholesterol measurement, very low density lipoprotein cholesterol measurement	35213538
rs653178	12	111569952	brain measurement	35505052
rs653178	12	111569952	free cholesterol measurement	35213538
rs653178	12	111569952	total cholesterol measurement	35213538
rs653178	12	111569952	esterified cholesterol measurement	35213538
rs653178	12	111569952	brain measurement	34910505
rs653178	12	111569952	cortical surface area measurement	34910505
rs653178	12	111569952	cortical thickness	34910505
rs653178	12	111569952	non-high density lipoprotein cholesterol measurement	34887591
rs653178	12	111569952	total cholesterol measurement	34887591
rs653178	12	111569952	diastolic blood pressure	35762941
rs653178	12	111569952	asthma, COVID-19	35386719
rs653178	12	111569952	low density lipoprotein cholesterol measurement	34887591
rs653178	12	111569952	diastolic blood pressure, unipolar depression	34734193
rs653178	12	111569952	neuroimaging measurement	35164939
rs653178	12	111569952	right ventricular stroke volume measurement	35697868
rs653178	12	111569952	colorectal cancer	36539618
rs653178	12	111569952	triglyceride measurement	36269708
rs653178	12	111569952	X-12100 measurement	36357675
rs653178	12	111569952	C-X-C motif chemokine 10 measurement	34648354
rs653178	12	111569952	C-X-C motif chemokine 16 measurement	34648354
rs653178	12	111569952	right ventricular systolic volume measurement	37126556
rs653178	12	111569952	left ventricular diastolic function measurement	37126556
rs653178	12	111569952	cortical surface area measurement	36893272
rs653178	12	111569952	systemic lupus erythematosus	36750564
rs653178	12	111569952	beta-2-microglobulin measurement	34648354
rs653178	12	111569952	procollagen C-endopeptidase enhancer 2 measurement	34648354
rs653178	12	111569952	hemoglobin measurement	35964923
rs653178	12	111569952	hemoglobin measurement	35964923
rs653178	12	111569952	lymphocyte activation gene 3 protein measurement	34648354
rs653178	12	111569952	eosinophil measurement	37596262
rs653178	12	111569952	monocyte measurement	37596262
